# Supplementary material for: The undertranslated transcriptome reveals widespread translational silencing by alternative 5' transcript leaders
Source: Genome Biol. 2006 Jan 3;6(13):R111. doi: 10.1186/gb-2005-6-13-r111 (PMC1414110; doi:10.1186/gb-2005-6-13-r111)
Supplement: Additional data file 1 — A text file containing the data used to construct Figure 1 parts a and b [file gb-2005-6-13-r111-S1.txt]

Systematic name	Gene name	ORF length	% RNA in polysomes	Ribosome density (ribos/1000 nts)	Translational efficiency	TE normalized to 1.0
YPR204W	Unchar.	3099	0.17	0.7	0.11	0.03
YPR202W	Unchar.	717	0.47	2.8	1.32	0.35
YPR199C	ARR1	885	0.69	2.5	1.70	0.45
YPR196W	Unchar.	1413	0.26	2.2	0.59	0.16
YPR191W	QCR2	1107	0.98	5.1	5.03	1.33
YPR190C	RPC82	1965	0.88	2.9	2.57	0.68
YPR187W	RPO26	468	0.61	5.4	3.28	0.87
YPR185W	APG13	2217	0.57	1.5	0.83	0.22
YPR184W	GDB1	4611	0.43	0.7	0.29	0.08
YPR183W	DPM1	804	0.99	7.6	7.56	2.01
YPR181C	SEC23	2307	1.00	4.1	4.13	1.09
YPR180W	AOS1	1044	1.00	4.9	4.90	1.30
YPR179C	PLO1	1968	0.38	2.8	1.07	0.28
YPR178W	PRP4	1398	0.93	3.5	3.25	0.86
YPR176C	BET2	978	0.89	5.3	4.69	1.24
YPR175W	DPB2	2079	0.87	2.7	2.32	0.62
YPR174C	Unchar.	666	0.50	6.2	3.09	0.82
YPR173C	VPS4	1314	0.71	3.1	2.23	0.59
YPR172W	Unchar.	603	0.85	5.5	4.65	1.23
YPR168W	NUT2	474	0.57	8.2	4.64	1.23
YPR165W	RHO1	630	0.87	4.9	4.29	1.14
YPR163C	TIF3	1311	1.00	6.1	6.11	1.62
YPR162C	ORC4	1590	0.80	3.5	2.80	0.74
YPR161C	SGV1	1974	0.96	3.4	3.25	0.86
YPR159W	KRE6	2163	1.00	4.8	4.79	1.27
YPR157W	Unchar.	1404	0.44	2.5	1.08	0.29
YPR156C	TPO3	1869	0.92	5.5	5.09	1.35
YPR155C	NCA2	1851	0.70	3.0	2.11	0.56
YPR154W	PIN3	648	0.69	5.7	3.88	1.03
YPR152C	Unchar.	1398	0.97	4.2	4.06	1.08
YPR149W	NCE102	522	0.87	7.6	6.60	1.75
YPR148C	Unchar.	1308	1.00	4.6	4.57	1.21
YPR147C	Unchar.	915	0.74	4.3	3.24	0.86
YPR145W	ASN1	1719	0.99	5.0	4.92	1.30
YPR144C	NOC4	1659	0.85	6.4	5.42	1.44
YPR143W	Unchar.	753	0.99	6.1	6.00	1.59
YPR141C	KAR3	2190	0.99	2.7	2.69	0.71
YPR139C	VPS66	903	0.84	5.5	4.60	1.22
YPR138C	MEP3	1470	0.73	1.4	1.00	0.27
YPR136C	FYV15	513	1.00	15.0	14.99	3.98
YPR133C	IWS1	1233	0.98	4.7	4.56	1.21
YPR132W	RPS23B	438	0.98	5.2	5.07	1.34
YPR129W	SCD6	1050	0.90	4.6	4.16	1.10
YPR127W	Unchar.	1038	0.33	2.1	0.69	0.18
YPR124W	CTR1	1221	0.98	6.6	6.51	1.73
YPR123C	Dubious	435	0.98	13.4	13.21	3.51
YPR122W	AXL1	3627	0.43	0.6	0.24	0.06
YPR121W	THI22	1719	0.18	1.2	0.21	0.06
YPR120C	CLB5	1308	0.60	3.3	2.00	0.53
YPR119W	CLB2	1476	0.75	3.4	2.54	0.67
YPR118W	Unchar.	1236	0.90	3.1	2.80	0.74
YPR113W	PIS1	663	0.72	4.4	3.15	0.84
YPR111W	DBF20	1695	0.84	3.8	3.18	0.84
YPR110C	RPC40	1008	0.98	5.6	5.47	1.45
YPR109W	Unchar.	885	0.57	2.3	1.31	0.35
YPR108W	RPN7	1290	1.00	5.7	5.72	1.52
YPR107C	YTH1	627	0.86	6.0	5.17	1.37
YPR106W	ISR1	1332	0.88	4.1	3.65	0.97
YPR105C	COG4	2586	0.75	1.7	1.31	0.35
YPR103W	PRE2	864	0.97	5.9	5.70	1.51
YPR102C	RPL11A	525	0.92	5.9	5.37	1.43
YPR093C	Unchar.	933	0.72	3.5	2.48	0.66
YPR091C	Unchar.	2313	1.00	2.9	2.89	0.77
YPR090W	Unchar.	2211	0.85	3.1	2.67	0.71
YPR089W	Unchar.	468	0.86	14.2	12.20	3.24
YPR088C	SRP54	1626	0.94	4.2	3.93	1.04
YPR086W	SUA7	1038	0.77	4.1	3.13	0.83
YPR085C	Unchar.	1347	0.49	1.9	0.91	0.24
YPR084W	Unchar.	1371	0.62	2.5	1.58	0.42
YPR080W	TEF1	1377	1.00	4.8	4.81	1.28
YPR075C	OPY2	1083	1.00	5.1	5.11	1.36
YPR074C	TKL1	2043	1.00	5.2	5.21	1.38
YPR073C	LTP1	486	0.85	7.0	5.97	1.58
YPR072W	NOT5	1683	0.95	3.3	3.13	0.83
YPR071W	Unchar.	636	0.85	3.5	3.00	0.80
YPR070W	MED1	1701	0.48	3.3	1.56	0.41
YPR069C	SPE3	882	0.99	6.7	6.60	1.75
YPR068C	HOS1	1413	0.95	3.4	3.26	0.86
YPR067W	ISA2	558	0.74	5.6	4.12	1.09
YPR065W	ROX1	1107	0.84	4.7	3.98	1.06
YPR063C	Unchar.	423	0.73	7.2	5.28	1.40
YPR062W	FCY1	477	0.85	5.0	4.23	1.12
YPR060C	ARO7	771	0.91	6.1	5.55	1.47
YPR058W	YMC1	924	0.75	4.1	3.04	0.81
YPR057W	BRR1	1026	0.66	4.5	2.99	0.79
YPR056W	TFB4	1017	0.87	4.0	3.52	0.93
YPR055W	SEC8	3198	1.00	5.0	5.01	1.33
YPR054W	SMK1	1167	0.03	1.7	0.05	0.01
YPR053C	Dubious	456	0.81	4.4	3.58	0.95
YPR048W	TAH18	1872	0.92	3.4	3.10	0.82
YPR047W	MSF1	1425	0.88	3.3	2.88	0.76
YPR045C	Unchar.	1413	0.58	3.9	2.27	0.60
YPR041W	TIF5	1218	1.00	6.1	6.13	1.63
YPR040W	TIP41	1071	0.96	5.7	5.46	1.45
YPR037C	ERV2	591	0.77	5.5	4.20	1.11
YPR036W	VMA13	1437	1.00	4.2	4.24	1.12
YPR035W	GLN1	1113	0.99	7.7	7.63	2.03
YPR034W	ARP7	1434	0.99	4.2	4.16	1.10
YPR033C	HTS1	1641	1.00	5.0	4.97	1.32
YPR032W	SRO7	3102	1.00	5.1	5.06	1.34
YPR031W	NTO1	2247	0.81	1.7	1.36	0.36
YPR029C	APL4	2499	0.94	2.6	2.44	0.65
YPR028W	YOP1	543	0.85	7.8	6.65	1.76
YPR027C	Unchar.	834	0.10	2.4	0.24	0.06
YPR025C	CCL1	1182	0.88	4.0	3.47	0.92
YPR024W	YME1	2244	0.96	3.6	3.47	0.92
YPR023C	EAF3	1206	0.86	3.5	3.01	0.80
YPR016C	TIF6	738	0.93	6.0	5.57	1.48
YPR013C	Unchar.	954	0.70	5.7	3.97	1.05
YPR011C	Unchar.	981	0.40	4.6	1.84	0.49
YPR010C	RPA135	3612	1.00	3.3	3.26	0.86
YPR009W	SUT2	807	0.19	2.5	0.48	0.13
YPR008W	HAA1	2085	0.65	2.5	1.65	0.44
YPR006C	ICL2	1728	0.12	5.8	0.68	0.18
YPR005C	HAL1	885	0.48	4.7	2.29	0.61
YPR004C	Unchar.	1035	0.84	3.9	3.30	0.88
YPR003C	Unchar.	2265	0.78	2.3	1.81	0.48
YPR002W	PDH1	1551	0.68	3.5	2.33	0.62
YPL283C	YRF1-7	5580	0.27	0.6	0.16	0.04
YPL279C	Unchar.	1128	0.68	2.0	1.34	0.36
YPL274W	SAM3	1764	0.99	4.4	4.39	1.16
YPL273W	SAM4	978	0.77	5.6	4.28	1.13
YPL272C	Unchar.	1554	0.33	2.6	0.84	0.22
YPL269W	KAR9	1935	0.23	1.4	0.32	0.09
YPL268W	PLC1	2610	0.74	1.2	0.91	0.24
YPL266W	DIM1	957	0.99	5.3	5.19	1.38
YPL265W	DIP5	1827	0.87	7.0	6.12	1.62
YPL264C	Unchar.	1062	0.82	6.0	4.92	1.31
YPL263C	KEL3	1956	1.00	3.7	3.67	0.97
YPL262W	FUM1	1467	0.99	5.7	5.58	1.48
YPL260W	Unchar.	1656	0.96	5.2	5.00	1.33
YPL259C	APM1	1428	0.70	3.8	2.63	0.70
YPL258C	THI21	1656	0.31	1.3	0.40	0.11
YPL257W	Unchar.	582	0.87	3.5	3.07	0.81
YPL256C	CLN2	1638	0.94	4.9	4.58	1.22
YPL254W	HFI1	1467	0.89	3.0	2.67	0.71
YPL253C	VIK1	1944	0.86	2.7	2.36	0.63
YPL252C	YAH1	519	0.91	4.6	4.17	1.11
YPL250C	ICY2	411	0.88	8.1	7.11	1.89
YPL248C	GAL4	2646	0.21	1.0	0.21	0.06
YPL247C	Unchar.	1572	0.90	3.3	2.96	0.79
YPL245W	Unchar.	1365	0.75	3.4	2.55	0.68
YPL244C	HUT1	1020	0.68	3.4	2.29	0.61
YPL243W	SRP68	1800	0.91	4.7	4.30	1.14
YPL241C	CIN2	807	0.41	5.1	2.07	0.55
YPL240C	HSP82	2130	1.00	5.4	5.41	1.43
YPL239W	YAR1	603	0.84	6.9	5.73	1.52
YPL237W	SUI3	858	1.00	4.0	4.02	1.07
YPL236C	Unchar.	1095	0.45	4.6	2.05	0.54
YPL235W	RVB2	1416	1.00	5.6	5.63	1.49
YPL234C	TFP3	495	0.86	4.1	3.51	0.93
YPL233W	NSL1	651	0.90	4.2	3.81	1.01
YPL232W	SSO1	873	0.84	4.5	3.74	0.99
YPL229W	Unchar.	621	0.93	8.1	7.54	2.00
YPL228W	CET1	1650	1.00	4.1	4.10	1.09
YPL227C	ALG5	1005	0.70	3.9	2.70	0.72
YPL226W	NEW1	3591	0.97	3.4	3.24	0.86
YPL225W	Unchar.	441	0.99	9.2	9.15	2.43
YPL224C	MMT2	1350	0.79	2.8	2.20	0.58
YPL222W	Unchar.	2067	0.86	2.2	1.93	0.51
YPL221W	BOP1	2382	0.70	3.0	2.10	0.56
YPL220W	RPL1A	654	1.00	3.2	3.19	0.85
YPL219W	PCL8	1479	0.66	3.5	2.28	0.60
YPL217C	BMS1	3552	1.00	3.6	3.55	0.94
YPL215W	CBP3	1008	0.90	5.6	5.09	1.35
YPL214C	THI6	1623	0.36	3.5	1.23	0.33
YPL212C	PUS1	1635	0.93	4.2	3.91	1.04
YPL211W	NIP7	546	0.85	5.1	4.35	1.15
YPL210C	SRP72	1941	0.99	4.3	4.20	1.12
YPL208W	Unchar.	1752	0.98	3.0	2.99	0.79
YPL207W	Unchar.	2433	0.99	4.0	4.02	1.07
YPL206C	Unchar.	966	0.94	5.7	5.34	1.42
YPL204W	HRR25	1485	0.94	4.9	4.55	1.21
YPL203W	TPK2	1143	0.86	3.8	3.29	0.87
YPL202C	AFT2	1251	0.91	3.7	3.32	0.88
YPL199C	Unchar.	723	0.82	4.9	4.01	1.06
YPL198W	RPL7B	735	0.91	7.1	6.39	1.70
YPL195W	APL5	2799	0.90	2.4	2.16	0.57
YPL193W	RSA1	1146	0.72	2.9	2.09	0.55
YPL191C	Unchar.	1083	0.91	4.6	4.15	1.10
YPL190C	NAB3	2409	1.00	4.4	4.44	1.18
YPL188W	POS5	1245	0.97	4.9	4.75	1.26
YPL184C	Unchar.	1839	0.95	3.0	2.86	0.76
YPL183C	Unchar.	3042	0.71	4.0	2.81	0.75
YPL181W	CTI6	1521	0.89	3.2	2.87	0.76
YPL180W	SHD7	2400	0.70	2.2	1.52	0.40
YPL179W	PPQ1	1650	0.91	1.4	1.25	0.33
YPL178W	CBC2	627	0.90	5.4	4.84	1.28
YPL177C	CUP9	921	0.73	4.2	3.04	0.81
YPL175W	SPT14	1359	0.51	3.9	1.99	0.53
YPL174C	NIP100	2607	0.46	1.2	0.55	0.14
YPL173W	MRPL40	894	1.00	5.9	5.91	1.57
YPL172C	COX10	1389	0.91	3.0	2.74	0.73
YPL169C	MEX67	1800	0.86	4.7	4.02	1.07
YPL168W	Unchar.	1293	0.97	3.0	2.90	0.77
YPL166W	Unchar.	642	0.86	3.5	3.02	0.80
YPL165C	SET6	1122	0.82	1.8	1.51	0.40
YPL163C	SVS1	783	0.79	6.7	5.31	1.41
YPL162C	Unchar.	822	0.66	4.4	2.89	0.77
YPL161C	BEM4	1902	1.00	2.6	2.57	0.68
YPL160W	CDC60	3273	1.00	4.3	4.34	1.15
YPL159C	PET20	762	0.81	5.4	4.39	1.16
YPL158C	Unchar.	2277	0.64	2.1	1.32	0.35
YPL157W	TGS1	948	0.79	3.9	3.08	0.82
YPL156C	PRM4	855	0.50	4.3	2.15	0.57
YPL155C	KIP2	2121	0.68	2.7	1.84	0.49
YPL154C	PEP4	1218	1.00	6.0	5.98	1.59
YPL153C	RAD53	2466	0.90	2.0	1.78	0.47
YPL152W	RRD2	1077	0.79	4.8	3.74	0.99
YPL151C	PRP46	1356	0.89	3.2	2.82	0.75
YPL149W	APG5	885	0.44	2.3	1.01	0.27
YPL147W	PXA1	2613	0.94	1.3	1.19	0.32
YPL146C	Unchar.	1368	0.97	4.2	4.10	1.09
YPL145C	KES1	1305	1.00	4.9	4.94	1.31
YPL141C	Unchar.	2598	0.84	1.8	1.55	0.41
YPL140C	MKK2	1521	0.89	2.6	2.29	0.61
YPL139C	UME1	1383	0.97	5.5	5.33	1.41
YPL137C	Unchar.	3831	0.53	1.2	0.65	0.17
YPL135W	ISU1	498	0.80	7.1	5.67	1.50
YPL133C	RDS2	1341	0.75	2.7	2.07	0.55
YPL131W	RPL5	894	1.00	6.3	6.30	1.67
YPL129W	TAF14	735	0.88	7.2	6.32	1.68
YPL128C	TBF1	1689	0.91	4.1	3.67	0.97
YPL127C	HHO1	777	0.92	6.9	6.33	1.68
YPL126W	NAN1	2691	0.98	3.7	3.65	0.97
YPL125W	KAP120	3099	0.26	1.5	0.40	0.11
YPL123C	RNY1	1305	0.85	3.8	3.28	0.87
YPL122C	TFB2	1542	0.77	2.4	1.88	0.50
YPL120W	VPS30	1674	0.52	2.6	1.32	0.35
YPL118W	MRP51	1035	0.96	4.1	3.94	1.05
YPL117C	IDI1	867	0.94	6.7	6.28	1.67
YPL116W	HOS3	2094	0.87	3.2	2.80	0.74
YPL115C	BEM3	3387	0.80	1.6	1.28	0.34
YPL112C	PEX25	1185	0.95	4.6	4.42	1.17
YPL111W	CAR1	1002	0.94	7.4	7.01	1.86
YPL109C	Unchar.	1632	0.13	10.1	1.31	0.35
YPL106C	SSE1	2082	1.00	5.7	5.68	1.51
YPL105C	Unchar.	2550	0.73	2.2	1.61	0.43
YPL104W	MSD1	1977	0.76	2.6	1.99	0.53
YPL103C	Unchar.	1407	0.87	3.8	3.29	0.87
YPL101W	ELP4	1371	0.99	2.9	2.85	0.76
YPL100W	MAI1	1491	1.00	3.7	3.67	0.97
YPL097W	MSY1	1479	0.94	3.4	3.24	0.86
YPL096W	PNG1	1092	0.99	4.7	4.66	1.24
YPL095C	Unchar.	1371	0.42	3.2	1.36	0.36
YPL094C	SEC62	852	0.79	3.8	3.04	0.81
YPL093W	NOG1	1944	0.97	4.7	4.57	1.21
YPL092W	SSU1	1377	0.89	2.7	2.37	0.63
YPL091W	GLR1	1452	1.00	6.6	6.52	1.73
YPL090C	RPS6A	711	0.84	4.1	3.45	0.91
YPL089C	RLM1	2031	0.64	2.7	1.71	0.45
YPL088W	Unchar.	1029	0.38	4.3	1.61	0.43
YPL087W	YDC1	954	0.84	5.1	4.30	1.14
YPL086C	ELP3	1674	1.00	4.7	4.71	1.25
YPL084W	BRO1	2535	0.96	4.5	4.30	1.14
YPL083C	SEN54	1404	0.62	3.0	1.88	0.50
YPL081W	RPS9A	594	0.83	6.7	5.61	1.49
YPL079W	RPL21B	483	0.92	4.3	3.90	1.03
YPL076W	GPI2	843	0.94	2.6	2.47	0.65
YPL075W	GCR1	2358	0.52	0.9	0.45	0.12
YPL074W	YTA6	2265	0.56	2.5	1.38	0.37
YPL070W	MUK1	1839	0.74	2.9	2.18	0.58
YPL069C	BTS1	1008	0.84	4.7	3.93	1.04
YPL068C	Unchar.	882	0.93	4.0	3.74	0.99
YPL067C	Unchar.	597	0.82	3.5	2.87	0.76
YPL066W	Unchar.	1440	0.38	1.4	0.54	0.14
YPL063W	TIM50	1431	1.00	5.3	5.31	1.41
YPL061W	ALD6	1503	0.93	7.3	6.78	1.80
YPL060W	LPE10	1242	0.91	2.5	2.29	0.61
YPL059W	GRX5	453	0.65	6.3	4.04	1.07
YPL057C	SUR1	1149	0.69	5.2	3.61	0.96
YPL055C	LGE1	999	0.84	5.0	4.24	1.12
YPL053C	KTR6	1341	0.98	5.8	5.66	1.50
YPL052W	Unchar.	606	0.76	4.7	3.57	0.95
YPL049C	DIG1	1359	0.81	3.3	2.68	0.71
YPL048W	CAM1	1248	0.99	5.3	5.26	1.40
YPL044C	Dubious	549	1.00	15.2	15.17	4.02
YPL043W	NOP4	2058	0.98	4.2	4.15	1.10
YPL042C	SSN3	1668	0.76	1.3	0.95	0.25
YPL041C	Unchar.	624	0.92	3.3	3.01	0.80
YPL037C	EGD1	474	0.82	7.0	5.79	1.54
YPL036W	PMA2	2844	1.00	4.4	4.44	1.18
YPL032C	SVL3	2478	0.81	2.2	1.82	0.48
YPL031C	PHO85	918	0.81	3.8	3.04	0.81
YPL030W	Unchar.	1704	0.84	4.2	3.53	0.94
YPL028W	ERG10	1197	1.00	5.3	5.26	1.40
YPL026C	SKS1	1509	0.70	3.2	2.26	0.60
YPL023C	MET12	1974	1.00	4.2	4.17	1.11
YPL020C	ULP1	1866	0.43	2.1	0.87	0.23
YPL018W	CTF19	1110	0.72	4.0	2.92	0.78
YPL017C	Unchar.	1500	0.71	2.7	1.95	0.52
YPL015C	HST2	1074	0.60	2.8	1.65	0.44
YPL012W	RRP12	3687	0.97	3.9	3.76	1.00
YPL011C	TAF3	1062	1.00	5.9	5.91	1.57
YPL010W	RET3	570	0.71	4.9	3.48	0.92
YPL009C	Unchar.	3117	0.73	3.8	2.81	0.75
YPL004C	LSP1	1026	1.00	6.4	6.35	1.69
YPL003W	ULA1	1389	0.67	2.4	1.60	0.43
YPL002C	SNF8	702	0.37	5.5	2.03	0.54
YPL001W	HAT1	1125	0.97	5.1	4.89	1.30
YOR390W	Unchar.	1128	0.74	1.8	1.32	0.35
YOR389W	Unchar.	1875	0.56	2.2	1.23	0.33
YOR388C	FDH1	1131	0.53	3.7	1.96	0.52
YOR386W	PHR1	1698	0.97	3.8	3.71	0.98
YOR385W	Unchar.	873	0.68	6.0	4.08	1.08
YOR384W	FRE5	2085	0.41	1.0	0.40	0.11
YOR383C	FIT3	615	0.42	5.5	2.31	0.61
YOR381W	FRE3	2136	0.18	0.9	0.17	0.05
YOR380W	RDR1	1641	0.62	1.6	1.01	0.27
YOR378W	Unchar.	1548	0.35	1.3	0.46	0.12
YOR377W	ATF1	1578	0.63	3.5	2.20	0.58
YOR375C	GDH1	1365	1.00	5.6	5.64	1.50
YOR374W	ALD4	1560	0.60	4.7	2.79	0.74
YOR372C	NDD1	1665	0.71	3.2	2.26	0.60
YOR371C	GPB1	2694	0.42	1.9	0.79	0.21
YOR370C	MRS6	1812	0.94	3.9	3.69	0.98
YOR369C	RPS12	432	0.60	4.7	2.81	0.75
YOR363C	PIP2	2991	0.65	1.5	0.96	0.25
YOR362C	PRE10	867	0.99	6.0	5.94	1.58
YOR361C	PRT1	2292	0.98	4.3	4.19	1.11
YOR360C	PDE2	1581	0.79	3.5	2.80	0.74
YOR359W	VTS1	1572	0.64	3.5	2.27	0.60
YOR356W	Unchar.	1896	1.00	2.7	2.74	0.73
YOR355W	GDS1	1569	0.69	1.8	1.21	0.32
YOR354C	MSC6	2079	0.79	3.0	2.32	0.62
YOR353C	SOG2	2376	0.70	2.3	1.60	0.42
YOR352W	Unchar.	1032	0.92	4.5	4.16	1.10
YOR349W	CIN1	3045	0.74	1.5	1.12	0.30
YOR348C	PUT4	1884	0.89	4.2	3.74	0.99
YOR347C	PYK2	1521	0.95	4.0	3.80	1.01
YOR346W	REV1	2958	0.87	1.4	1.20	0.32
YOR344C	TYE7	876	0.69	5.5	3.78	1.00
YOR342C	Unchar.	960	0.75	3.3	2.51	0.66
YOR341W	RPA190	4995	0.94	2.5	2.40	0.64
YOR340C	RPA43	981	1.00	6.0	5.95	1.58
YOR337W	TEA1	2280	0.81	1.7	1.36	0.36
YOR336W	KRE5	4098	0.56	1.5	0.85	0.23
YOR335C	ALA1	2877	0.99	4.4	4.37	1.16
YOR334W	MRS2	1413	0.72	1.8	1.27	0.34
YOR332W	VMA4	702	0.95	7.3	6.97	1.85
YOR331C	Dubious	558	1.00	7.7	7.71	2.05
YOR329C	SCD5	2619	0.98	1.9	1.86	0.49
YOR326W	MYO2	4725	0.97	2.5	2.40	0.64
YOR325W	Dubious	474	0.47	5.3	2.50	0.66
YOR324C	FRT1	1809	0.56	1.9	1.06	0.28
YOR323C	PRO2	1371	1.00	5.9	5.89	1.56
YOR322C	Unchar.	2457	0.78	2.3	1.75	0.46
YOR319W	HSH49	642	0.79	6.1	4.80	1.27
YOR317W	FAA1	2103	0.94	5.7	5.36	1.42
YOR316C	COT1	1320	0.70	4.7	3.27	0.87
YOR313C	SPS4	1017	0.10	2.9	0.30	0.08
YOR312C	RPL20B	525	0.94	5.5	5.14	1.36
YOR310C	NOP58	1536	0.99	5.9	5.77	1.53
YOR306C	MCH5	1566	0.64	4.2	2.64	0.70
YOR305W	Unchar.	729	0.41	3.1	1.26	0.33
YOR304W	ISW2	3363	0.88	1.7	1.54	0.41
YOR303W	CPA1	1236	0.70	4.8	3.40	0.90
YOR301W	RAX1	1308	0.83	4.6	3.78	1.00
YOR298W	Unchar.	1440	0.44	1.9	0.83	0.22
YOR297C	TIM18	579	0.76	4.6	3.51	0.93
YOR294W	RRS1	612	0.93	7.1	6.62	1.76
YOR292C	Unchar.	930	0.74	3.3	2.48	0.66
YOR291W	Unchar.	4419	0.94	2.7	2.57	0.68
YOR290C	SNF2	5112	1.00	2.9	2.94	0.78
YOR288C	MPD1	957	0.94	4.8	4.58	1.21
YOR286W	Unchar.	450	0.87	6.5	5.66	1.50
YOR285W	Unchar.	420	0.80	5.9	4.72	1.25
YOR283W	Unchar.	693	0.92	6.6	6.08	1.61
YOR281C	PLP2	861	0.94	4.9	4.57	1.21
YOR280C	FSH3	801	0.95	5.7	5.46	1.45
YOR278W	HEM4	828	0.83	4.6	3.83	1.02
YOR276W	CAF20	486	0.87	7.9	6.87	1.82
YOR275C	RIM20	1986	0.83	2.2	1.82	0.48
YOR274W	MOD5	1287	0.92	4.3	3.97	1.05
YOR273C	TPO4	1980	0.51	1.9	0.95	0.25
YOR272W	YTM1	1383	0.97	5.8	5.61	1.49
YOR271C	Unchar.	984	0.97	4.8	4.68	1.24
YOR270C	VPH1	2523	1.00	3.7	3.66	0.97
YOR269W	PAC1	1485	0.61	3.0	1.81	0.48
YOR267C	HRK1	2280	0.95	3.7	3.48	0.92
YOR266W	PNT1	1272	0.80	3.3	2.65	0.70
YOR264W	DSE3	1293	0.83	4.0	3.33	0.88
YOR262W	Unchar.	1044	0.85	4.1	3.53	0.94
YOR261C	RPN8	1017	0.84	3.8	3.22	0.86
YOR260W	GCD1	1737	0.99	3.9	3.81	1.01
YOR259C	RPT4	1314	0.98	5.3	5.23	1.39
YOR256C	Unchar.	2430	0.94	2.1	1.96	0.52
YOR254C	SEC63	1992	0.95	5.5	5.24	1.39
YOR251C	Unchar.	915	0.96	5.5	5.28	1.40
YOR250C	CLP1	1338	0.96	4.1	3.93	1.04
YOR249C	APC5	2058	0.87	2.2	1.93	0.51
YOR247W	SRL1	633	0.92	7.1	6.57	1.74
YOR246C	Unchar.	993	0.76	2.2	1.69	0.45
YOR244W	ESA1	1338	0.83	3.4	2.83	0.75
YOR243C	PUS7	2031	0.95	3.6	3.46	0.92
YOR241W	MET7	1647	1.00	3.6	3.62	0.96
YOR239W	ABP140	1887	1.00	4.3	4.29	1.14
YOR238W	Unchar.	921	0.74	4.7	3.44	0.91
YOR236W	DFR1	636	0.81	3.5	2.87	0.76
YOR233W	KIN4	2403	0.76	2.3	1.74	0.46
YOR232W	MGE1	687	0.95	4.9	4.67	1.24
YOR231W	MKK1	1527	0.66	1.6	1.03	0.27
YOR230W	WTM1	1314	0.99	5.6	5.57	1.48
YOR229W	WTM2	1404	0.89	3.2	2.82	0.75
YOR228C	Unchar.	909	0.74	3.0	2.20	0.58
YOR226C	ISU2	471	0.95	7.3	6.90	1.83
YOR224C	RPB8	441	0.70	4.6	3.19	0.85
YOR223W	Unchar.	879	0.76	5.1	3.91	1.04
YOR222W	ODC2	924	0.73	5.9	4.27	1.13
YOR221C	MCT1	1155	0.97	4.6	4.48	1.19
YOR220W	Unchar.	798	0.88	5.2	4.61	1.22
YOR219C	STE13	2796	0.77	1.6	1.23	0.33
YOR218C	Dubious	420	1.00	13.1	13.14	3.49
YOR217W	RFC1	2586	0.72	1.9	1.38	0.37
YOR216C	RUD3	1455	0.99	3.7	3.70	0.98
YOR213C	SAS5	747	0.70	3.4	2.35	0.62
YOR212W	STE4	1272	0.82	3.3	2.66	0.71
YOR209C	NPT1	1290	0.99	5.2	5.12	1.36
YOR207C	RET1	3450	0.95	3.2	3.03	0.80
YOR206W	NOC2	2133	0.98	4.7	4.60	1.22
YOR205C	Unchar.	1671	0.28	2.8	0.77	0.21
YOR204W	DED1	1815	1.00	5.2	5.25	1.39
YOR202W	HIS3	663	0.50	3.5	1.71	0.45
YOR201C	PET56	1239	0.79	3.0	2.35	0.62
YOR198C	BFR1	1413	1.00	4.6	4.59	1.22
YOR197W	MCA1	1362	1.00	4.2	4.22	1.12
YOR196C	LIP5	1245	0.85	4.1	3.52	0.93
YOR195W	SLK19	2466	0.64	2.2	1.37	0.36
YOR194C	TOA1	861	0.93	6.0	5.56	1.48
YOR193W	Unchar.	1131	0.24	1.8	0.44	0.12
YOR192C	Unchar.	1800	0.47	2.7	1.25	0.33
YOR191W	RIS1	4860	1.00	3.2	3.22	0.85
YOR190W	SPR1	1338	0.58	2.4	1.39	0.37
YOR188W	MSB1	3414	0.70	1.4	1.01	0.27
YOR187W	TUF1	1314	0.99	4.9	4.85	1.29
YOR185C	GSP2	663	0.93	6.6	6.14	1.63
YOR184W	SER1	1188	0.97	4.9	4.72	1.25
YOR181W	LAS17	1902	0.96	3.0	2.87	0.76
YOR180C	DCI1	816	0.42	5.4	2.26	0.60
YOR178C	GAC1	2382	0.19	1.5	0.28	0.08
YOR176W	HEM15	1182	1.00	7.5	7.47	1.98
YOR175C	Unchar.	1860	0.94	5.7	5.32	1.41
YOR174W	MED4	855	0.71	4.7	3.34	0.89
YOR172W	YRM1	2361	0.65	0.9	0.55	0.15
YOR171C	LCB4	1875	0.93	3.6	3.39	0.90
YOR169C	Dubious	465	1.00	20.8	20.78	5.51
YOR168W	GLN4	2430	0.96	4.1	3.93	1.04
YOR166C	Unchar.	1377	0.54	2.8	1.50	0.40
YOR165W	SEY1	2331	0.98	3.6	3.50	0.93
YOR164C	Unchar.	939	0.93	5.7	5.30	1.40
YOR163W	DDP1	567	0.87	9.4	8.16	2.17
YOR162C	YRR1	2433	0.57	1.7	0.98	0.26
YOR161C	Unchar.	1620	0.71	3.6	2.54	0.67
YOR160W	MTR10	2919	0.84	1.6	1.37	0.36
YOR158W	PET123	957	0.98	2.7	2.63	0.70
YOR157C	PUP1	786	0.89	5.4	4.79	1.27
YOR156C	NFI1	2181	0.88	2.1	1.86	0.49
YOR155C	ISN1	1353	0.96	4.8	4.55	1.21
YOR154W	Unchar.	1764	0.53	2.0	1.04	0.28
YOR153W	PDR5	4536	0.88	1.2	1.07	0.28
YOR152C	Unchar.	771	0.22	2.9	0.65	0.17
YOR151C	RPB2	3675	0.99	3.3	3.24	0.86
YOR150W	MRPL23	492	0.77	4.1	3.14	0.83
YOR149C	SMP3	1551	0.74	2.3	1.70	0.45
YOR147W	MDM32	1962	0.50	1.7	0.83	0.22
YOR145C	PNO1	825	0.98	4.6	4.56	1.21
YOR144C	ELG1	2376	0.82	2.1	1.70	0.45
YOR143C	THI80	960	0.97	5.0	4.79	1.27
YOR142W	LSC1	990	0.97	4.9	4.78	1.27
YOR141C	ARP8	2646	1.00	3.9	3.94	1.04
YOR138C	Unchar.	2016	0.79	3.7	2.96	0.79
YOR137C	SIA1	1869	0.43	1.1	0.47	0.12
YOR136W	IDH2	1110	0.98	5.1	4.97	1.32
YOR134W	BAG7	1230	0.94	4.6	4.30	1.14
YOR133W	EFT1	2529	1.00	4.7	4.72	1.25
YOR132W	VPS17	1656	0.96	3.0	2.86	0.76
YOR131C	Unchar.	657	0.95	5.6	5.37	1.42
YOR130C	ORT1	879	0.95	8.9	8.44	2.24
YOR129C	Unchar.	2682	0.76	1.5	1.17	0.31
YOR128C	ADE2	1716	0.53	1.2	0.62	0.17
YOR127W	RGA1	3024	0.84	1.4	1.19	0.31
YOR126C	IAH1	717	0.89	5.0	4.46	1.18
YOR125C	CAT5	819	0.52	2.5	1.28	0.34
YOR124C	UBP2	3819	0.98	2.2	2.18	0.58
YOR123C	LEO1	1395	1.00	4.1	4.05	1.07
YOR120W	GCY1	939	0.12	4.2	0.52	0.14
YOR119C	RIO1	1455	0.83	5.3	4.38	1.16
YOR118W	Unchar.	1704	0.84	3.9	3.29	0.87
YOR117W	RPT5	1305	0.98	5.1	4.94	1.31
YOR116C	RPO31	4383	0.91	1.7	1.56	0.41
YOR115C	TRS33	807	0.75	4.7	3.54	0.94
YOR113W	AZF1	2745	0.74	1.6	1.15	0.30
YOR111W	Unchar.	699	0.88	6.1	5.41	1.44
YOR110W	TFC7	1308	1.00	4.1	4.08	1.08
YOR109W	INP53	3324	0.97	1.8	1.75	0.47
YOR106W	VAM3	852	0.74	3.5	2.62	0.69
YOR104W	PIN2	849	0.78	6.2	4.83	1.28
YOR103C	OST2	402	0.90	7.9	7.09	1.88
YOR101W	RAS1	930	0.85	4.9	4.14	1.10
YOR099W	KTR1	1182	1.00	6.9	6.88	1.83
YOR098C	NUP1	3231	0.53	1.1	0.60	0.16
YOR096W	RPS7A	573	0.94	4.1	3.80	1.01
YOR095C	RKI1	777	0.70	5.3	3.71	0.98
YOR094W	ARF3	552	0.80	7.1	5.61	1.49
YOR093C	Unchar.	4947	0.91	1.7	1.51	0.40
YOR092W	ECM3	1842	0.61	2.2	1.36	0.36
YOR091W	Unchar.	1206	0.85	4.1	3.53	0.94
YOR090C	PTC5	1719	0.88	3.3	2.87	0.76
YOR089C	VPS21	633	0.90	7.4	6.60	1.75
YOR088W	Merged	1449	1.00	5.5	5.53	1.47
YOR087W	YVC1	744	1.00	12.4	12.36	3.28
YOR086C	Unchar.	3561	0.94	3.3	3.09	0.82
YOR085W	OST3	1053	0.96	4.1	3.88	1.03
YOR084W	Unchar.	1164	0.58	3.1	1.79	0.48
YOR083W	WHI5	888	0.65	4.4	2.87	0.76
YOR080W	DIA2	2241	0.58	1.0	0.60	0.16
YOR078W	BUD21	645	0.81	6.2	5.02	1.33
YOR076C	SKI7	2244	0.90	2.3	2.03	0.54
YOR075W	UFE1	1041	0.95	5.2	4.96	1.32
YOR073W	Unchar.	1773	0.80	2.6	2.08	0.55
YOR071C	Unchar.	1797	0.52	4.4	2.29	0.61
YOR070C	GYP1	1914	0.89	2.6	2.33	0.62
YOR069W	VPS5	939	0.80	6.6	5.29	1.40
YOR067C	ALG8	1734	0.96	5.6	5.35	1.42
YOR066W	Unchar.	1890	0.79	2.5	1.99	0.53
YOR065W	CYT1	930	0.99	5.6	5.48	1.45
YOR064C	YNG1	660	0.47	6.3	2.94	0.78
YOR063W	RPL3	1164	1.00	6.6	6.61	1.75
YOR061W	CKA2	1020	0.88	5.3	4.61	1.22
YOR060C	Unchar.	774	0.35	2.6	0.91	0.24
YOR058C	ASE1	2658	0.77	1.5	1.17	0.31
YOR057W	SGT1	1188	0.92	4.0	3.63	0.96
YOR056C	NOB1	1380	1.00	5.7	5.70	1.51
YOR054C	VHS3	2025	0.68	2.1	1.40	0.37
YOR052C	Unchar.	453	0.47	6.5	3.05	0.81
YOR051C	Unchar.	1239	1.00	6.0	5.97	1.58
YOR048C	RAT1	3021	0.98	2.5	2.42	0.64
YOR047C	STD1	1335	0.67	2.8	1.86	0.49
YOR046C	DBP5	1449	1.00	5.1	5.09	1.35
YOR043W	WHI2	1461	0.72	3.6	2.56	0.68
YOR042W	CUE5	1236	0.98	4.9	4.77	1.27
YOR039W	CKB2	777	0.91	4.3	3.89	1.03
YOR038C	HIR2	2628	0.36	1.9	0.67	0.18
YOR037W	CYC2	1215	0.80	4.4	3.54	0.94
YOR036W	PEP12	867	0.64	4.1	2.67	0.71
YOR035C	SHE4	2370	0.90	3.9	3.53	0.94
YOR034C	AKR2	2250	0.61	2.6	1.57	0.42
YOR033C	EXO1	2109	0.69	2.2	1.52	0.40
YOR032C	HMS1	1305	0.34	1.9	0.63	0.17
YOR027W	STI1	1770	0.97	5.8	5.63	1.49
YOR026W	BUB3	1026	0.56	4.6	2.60	0.69
YOR025W	HST3	1344	0.79	3.4	2.70	0.72
YOR023C	AHC1	1701	0.83	2.8	2.29	0.61
YOR022C	Unchar.	2148	0.69	2.6	1.80	0.48
YOR021C	Unchar.	642	0.94	5.3	4.97	1.32
YOR018W	ROD1	2514	0.51	2.3	1.16	0.31
YOR017W	PET127	2403	0.79	2.2	1.70	0.45
YOR016C	ERP4	624	0.71	4.7	3.36	0.89
YOR014W	RTS1	2274	0.96	2.9	2.81	0.74
YOR010C	TIR2	756	0.75	7.2	5.39	1.43
YOR009W	TIR4	1464	0.55	1.8	0.98	0.26
YOR008C	SLG1	1137	0.89	4.2	3.73	0.99
YOR007C	SGT2	1041	0.99	5.7	5.61	1.49
YOR006C	Unchar.	942	0.90	5.7	5.06	1.34
YOR005C	DNL4	2835	0.90	1.4	1.25	0.33
YOR004W	Unchar.	765	0.98	4.6	4.44	1.18
YOR003W	YSP3	1437	0.18	1.8	0.31	0.08
YOR001W	RRP6	2202	0.95	3.8	3.61	0.96
YOL165C	AAD15	432	0.54	4.7	2.52	0.67
YOL164W	Unchar.	1941	0.30	1.0	0.31	0.08
YOL162W	Unchar.	648	0.99	8.9	8.77	2.33
YOL158C	ENB1	1821	0.49	5.4	2.64	0.70
YOL157C	Unchar.	1770	0.25	1.1	0.29	0.08
YOL156W	HXT11	1704	0.16	1.2	0.19	0.05
YOL155C	Unchar.	2904	0.50	0.9	0.47	0.12
YOL152W	FRE7	1890	0.67	3.1	2.05	0.54
YOL151W	GRE2	1029	0.99	6.2	6.15	1.63
YOL148C	SPT20	1815	0.97	2.7	2.66	0.71
YOL147C	PEX11	711	0.99	9.7	9.63	2.55
YOL145C	CTR9	3234	1.00	4.6	4.59	1.22
YOL144W	NOP8	1455	0.99	3.5	3.45	0.92
YOL143C	RIB4	510	1.00	6.0	5.99	1.59
YOL142W	RRP40	723	0.97	5.2	5.02	1.33
YOL141W	PPM2	2088	0.97	2.6	2.53	0.67
YOL139C	CDC33	642	0.90	6.8	6.12	1.62
YOL137W	BSC6	1494	0.73	5.4	3.94	1.05
YOL136C	PFK27	1194	0.75	1.8	1.37	0.36
YOL130W	ALR1	2580	0.81	2.0	1.60	0.42
YOL129W	VPS68	555	0.82	3.7	3.03	0.80
YOL128C	YGK3	1128	0.66	2.9	1.91	0.51
YOL127W	RPL25	429	0.97	5.1	5.02	1.33
YOL126C	MDH2	1272	0.49	3.9	1.89	0.50
YOL125W	Unchar.	1431	0.73	3.1	2.27	0.60
YOL124C	Unchar.	1302	1.00	4.5	4.49	1.19
YOL123W	HRP1	1605	1.00	4.8	4.79	1.27
YOL122C	SMF1	1728	0.81	4.6	3.70	0.98
YOL120C	RPL18A	561	0.82	5.1	4.20	1.12
YOL119C	MCH4	1506	0.92	5.9	5.39	1.43
YOL117W	RRI2	1938	0.37	2.8	1.05	0.28
YOL116W	MSN1	1149	0.67	4.9	3.26	0.87
YOL115W	TRF4	1755	0.94	3.3	3.11	0.82
YOL113W	SKM1	1968	0.23	1.2	0.28	0.08
YOL112W	MSB4	1479	0.67	2.1	1.43	0.38
YOL111C	Unchar.	639	0.91	7.6	6.90	1.83
YOL110W	SHR5	714	0.79	2.8	2.23	0.59
YOL107W	Unchar.	1029	0.93	5.7	5.33	1.41
YOL105C	WSC3	1671	0.48	2.0	0.99	0.26
YOL104C	NDJ1	1059	0.47	1.9	0.90	0.24
YOL103W	ITR2	1839	0.70	1.8	1.26	0.34
YOL102C	TPT1	693	0.91	5.1	4.67	1.24
YOL099C	Dubious	492	0.80	8.9	7.07	1.88
YOL098C	Unchar.	3114	0.99	3.0	2.98	0.79
YOL097C	WRS1	1299	1.00	5.9	5.86	1.55
YOL096C	COQ3	951	1.00	6.3	6.30	1.67
YOL095C	HMI1	2121	0.98	5.2	5.10	1.35
YOL094C	RFC4	972	0.98	6.0	5.88	1.56
YOL093W	TRM10	882	0.97	5.7	5.56	1.47
YOL092W	Unchar.	927	0.97	5.8	5.57	1.48
YOL090W	MSH2	2895	0.98	4.5	4.41	1.17
YOL088C	MPD2	834	0.97	5.7	5.53	1.47
YOL087C	Unchar.	3351	0.71	1.4	1.00	0.27
YOL086C	ADH1	1047	1.00	7.4	7.36	1.95
YOL082W	CVT19	1248	0.55	3.2	1.76	0.47
YOL078W	AVO1	3531	0.90	1.3	1.18	0.31
YOL077C	BRX1	876	0.82	4.7	3.84	1.02
YOL076W	MDM20	2391	0.91	3.7	3.33	0.88
YOL075C	Unchar.	3885	0.47	1.4	0.67	0.18
YOL073C	Unchar.	969	0.66	3.2	2.11	0.56
YOL072W	THP1	1368	0.87	3.2	2.77	0.73
YOL070C	Unchar.	1506	0.52	3.9	2.03	0.54
YOL069W	NUF2	1356	0.91	4.5	4.12	1.09
YOL068C	HST1	1512	0.69	1.4	0.95	0.25
YOL067C	RTG1	534	0.75	3.8	2.85	0.76
YOL066C	RIB2	1776	0.88	3.4	2.99	0.79
YOL065C	INP54	1155	0.88	4.6	4.02	1.07
YOL064C	MET22	1074	1.00	5.2	5.16	1.37
YOL062C	APM4	1476	0.79	2.2	1.70	0.45
YOL061W	PRS5	1491	1.00	4.2	4.22	1.12
YOL059W	GPD2	1323	0.97	5.7	5.52	1.46
YOL058W	ARG1	1263	0.98	7.0	6.87	1.82
YOL057W	Unchar.	2136	1.00	4.8	4.83	1.28
YOL056W	GPM3	912	0.96	5.7	5.46	1.45
YOL055C	THI20	1656	0.30	1.5	0.45	0.12
YOL054W	PSH1	1221	0.90	5.7	5.17	1.37
YOL053W	Unchar.	1188	0.81	3.0	2.46	0.65
YOL052C	SPE2	1191	0.86	5.3	4.53	1.20
YOL051W	GAL11	3246	0.97	1.7	1.67	0.44
YOL049W	GSH2	1476	0.98	4.0	3.90	1.03
YOL044W	PEX15	1152	0.94	4.7	4.37	1.16
YOL043C	NTG2	1143	1.00	6.7	6.66	1.77
YOL042W	NGL1	1092	0.80	4.4	3.53	0.94
YOL038W	PRE6	765	0.91	5.1	4.65	1.23
YOL036W	Unchar.	2286	0.70	1.9	1.34	0.36
YOL034W	SMC5	3282	1.00	1.5	1.47	0.39
YOL033W	MSE1	1611	0.95	2.9	2.79	0.74
YOL031C	SIL1	1266	0.93	3.7	3.46	0.92
YOL030W	GAS5	1455	1.00	5.3	5.33	1.41
YOL029C	Unchar.	606	0.92	4.4	4.05	1.07
YOL028C	YAP7	738	1.00	3.2	3.15	0.84
YOL027C	MDM38	1722	0.85	6.7	5.66	1.50
YOL025W	LAG2	1983	0.99	3.0	2.96	0.79
YOL023W	IFM1	2031	0.81	2.4	1.89	0.50
YOL022C	Unchar.	1227	1.00	4.8	4.78	1.27
YOL021C	DIS3	3006	0.97	4.1	3.95	1.05
YOL020W	TAT2	1779	0.83	3.4	2.80	0.74
YOL019W	TOS7	1656	0.94	6.3	5.93	1.57
YOL018C	TLG2	1194	0.98	4.1	4.00	1.06
YOL016C	CMK2	1344	0.82	4.0	3.29	0.87
YOL013C	HRD1	1656	0.90	2.8	2.52	0.67
YOL012C	HTA3	405	0.61	7.7	4.69	1.24
YOL011W	PLB3	2061	0.20	1.0	0.20	0.05
YOL010W	RCL1	1104	0.80	6.1	4.87	1.29
YOL008W	Unchar.	624	0.77	5.5	4.26	1.13
YOL007C	CSI2	1026	0.93	5.5	5.09	1.35
YOL006C	TOP1	2310	0.86	2.6	2.25	0.60
YOL003C	Unchar.	1137	0.81	3.8	3.05	0.81
YOL002C	PHO36	984	0.80	5.8	4.57	1.21
YOL001W	PHO80	882	0.55	2.3	1.25	0.33
YNR075W	COS10	1125	0.58	2.2	1.30	0.34
YNR072W	HXT17	1695	0.38	1.2	0.47	0.12
YNR067C	DSE4	3354	0.86	3.6	3.12	0.83
YNR065C	YSN1	3351	0.64	4.0	2.57	0.68
YNR064C	Unchar.	873	0.92	5.6	5.19	1.38
YNR063W	Unchar.	1824	0.98	3.0	2.96	0.78
YNR062C	Unchar.	984	0.33	2.1	0.68	0.18
YNR061C	Unchar.	660	0.81	5.7	4.57	1.21
YNR059W	MNT4	1743	0.32	2.2	0.71	0.19
YNR055C	HOL1	1761	0.89	3.0	2.72	0.72
YNR054C	Unchar.	951	1.00	5.6	5.58	1.48
YNR053C	NOG2	1461	0.67	5.2	3.47	0.92
YNR052C	POP2	1302	0.88	4.9	4.36	1.16
YNR051C	BRE5	1548	0.81	2.9	2.31	0.61
YNR050C	LYS9	1341	0.98	5.4	5.33	1.41
YNR049C	MSO1	633	0.71	9.8	6.97	1.85
YNR048W	Unchar.	1182	0.84	3.9	3.32	0.88
YNR047W	Unchar.	2682	0.80	1.2	0.95	0.25
YNR046W	Unchar.	408	0.80	9.2	7.42	1.97
YNR044W	AGA1	2178	0.95	4.9	4.67	1.24
YNR043W	MVD1	1191	1.00	6.1	6.05	1.61
YNR042W	Dubious	429	0.98	10.4	10.20	2.70
YNR041C	COQ2	1119	0.83	4.4	3.64	0.97
YNR040W	Unchar.	771	0.91	6.5	5.91	1.57
YNR039C	ZRG17	1818	0.69	3.1	2.12	0.56
YNR038W	DBP6	1890	0.86	3.4	2.90	0.77
YNR036C	Unchar.	462	0.50	4.8	2.37	0.63
YNR035C	ARC35	1029	1.00	5.9	5.88	1.56
YNR034W	SOL1	966	0.91	6.1	5.53	1.47
YNR033W	ABZ1	2364	0.90	4.1	3.67	0.97
YNR032W	PPG1	1107	0.75	4.4	3.28	0.87
YNR031C	SSK2	4740	0.37	0.6	0.20	0.05
YNR030W	ECM39	1656	0.99	6.3	6.22	1.65
YNR029C	Unchar.	1290	0.89	4.7	4.18	1.11
YNR028W	CPR8	927	0.93	6.0	5.61	1.49
YNR027W	BUD17	954	0.79	2.9	2.26	0.60
YNR026C	SEC12	1416	0.98	4.9	4.76	1.26
YNR022C	MRPL50	420	0.95	14.5	13.82	3.67
YNR021W	Unchar.	1215	1.00	6.2	6.24	1.66
YNR020C	Unchar.	813	0.95	7.1	6.77	1.80
YNR019W	ARE2	1929	0.91	6.5	5.87	1.56
YNR018W	Unchar.	675	0.98	5.9	5.78	1.53
YNR017W	MAS6	669	0.92	8.2	7.59	2.01
YNR016C	ACC1	6702	0.95	2.3	2.18	0.58
YNR015W	SMM1	1155	0.81	3.3	2.65	0.70
YNR013C	PHO91	2685	0.98	3.9	3.82	1.01
YNR012W	URK1	1506	0.88	3.7	3.24	0.86
YNR011C	PRP2	2631	0.90	2.1	1.91	0.51
YNR009W	Unchar.	750	0.71	7.2	5.12	1.36
YNR008W	LRO1	1986	0.95	5.5	5.19	1.38
YNR007C	AUT1	933	1.00	6.6	6.64	1.76
YNR006W	VPS27	1869	1.00	3.4	3.38	0.90
YNR005C	Dubious	405	0.41	15.0	6.21	1.65
YNR003C	RPC34	954	1.00	5.8	5.81	1.54
YNR001C	CIT1	1440	0.87	5.8	5.07	1.34
YNL339C	YRF1-6	5580	0.20	0.4	0.07	0.02
YNL331C	AAD14	1131	0.34	2.7	0.92	0.24
YNL330C	RPD3	1302	0.97	4.2	4.06	1.08
YNL329C	PEX6	3093	0.74	0.7	0.53	0.14
YNL328C	MDJ2	441	0.73	6.7	4.94	1.31
YNL327W	EGT2	3126	0.99	3.8	3.74	0.99
YNL325C	FIG4	2640	0.89	2.2	1.94	0.52
YNL323W	LEM3	1245	1.00	6.4	6.38	1.69
YNL322C	KRE1	942	0.96	4.2	4.01	1.06
YNL320W	Unchar.	855	0.89	4.0	3.54	0.94
YNL317W	PFS2	1398	0.97	3.8	3.68	0.98
YNL315C	ATP11	957	0.73	5.3	3.83	1.02
YNL313C	Unchar.	2715	0.94	4.7	4.39	1.17
YNL312W	RFA2	822	0.90	6.3	5.73	1.52
YNL311C	Unchar.	2292	0.93	1.9	1.76	0.47
YNL308C	KRI1	1776	0.95	3.8	3.63	0.96
YNL307C	MCK1	1128	0.78	2.9	2.28	0.60
YNL305C	Unchar.	894	0.97	6.0	5.78	1.53
YNL301C	RPL18B	561	0.94	4.8	4.55	1.21
YNL299W	TRF5	1878	0.80	2.7	2.14	0.57
YNL298W	CLA4	2529	0.81	3.5	2.86	0.76
YNL297C	MON2	4911	1.00	2.1	2.11	0.56
YNL295W	Unchar.	1575	0.93	2.6	2.44	0.65
YNL294C	RIM21	1602	0.55	1.3	0.70	0.18
YNL293W	MSB3	1902	0.73	2.7	1.93	0.51
YNL291C	MID1	1647	0.69	2.4	1.69	0.45
YNL290W	RFC3	1023	0.94	4.9	4.61	1.22
YNL288W	CAF40	1122	0.93	4.5	4.15	1.10
YNL287W	SEC21	2808	0.99	3.7	3.64	0.97
YNL284C	MRPL10	969	0.92	4.4	4.03	1.07
YNL283C	WSC2	1512	0.78	1.7	1.35	0.36
YNL282W	POP3	588	0.82	6.7	5.53	1.47
YNL279W	PRM1	1986	0.17	1.2	0.20	0.05
YNL278W	CAF120	3183	0.79	1.7	1.37	0.36
YNL277W	MET2	1461	0.26	3.5	0.90	0.24
YNL275W	Unchar.	1731	0.66	3.1	2.04	0.54
YNL274C	Unchar.	1053	0.64	5.4	3.45	0.91
YNL273W	TOF1	3717	1.00	1.3	1.28	0.34
YNL272C	SEC2	2280	0.89	2.5	2.23	0.59
YNL271C	BNI1	5862	0.84	1.7	1.40	0.37
YNL270C	ALP1	1722	0.76	5.8	4.40	1.17
YNL268W	LYP1	1836	0.94	5.3	5.00	1.33
YNL267W	PIK1	3201	0.21	1.6	0.33	0.09
YNL266W	Dubious	420	0.96	13.1	12.54	3.33
YNL265C	IST1	897	0.76	6.4	4.88	1.30
YNL264C	PDR17	1053	0.92	3.7	3.37	0.89
YNL263C	YIF1	945	0.95	5.9	5.66	1.50
YNL261W	ORC5	1440	0.71	3.7	2.61	0.69
YNL258C	DSL1	2265	0.90	2.5	2.20	0.58
YNL256W	FOL1	2595	0.93	2.9	2.71	0.72
YNL255C	GIS2	462	0.91	7.8	7.07	1.88
YNL254C	Unchar.	1206	0.78	4.9	3.80	1.01
YNL253W	TEX1	1269	0.97	4.6	4.45	1.18
YNL252C	MRPL17	846	0.99	6.1	6.09	1.61
YNL248C	RPA49	1248	0.99	5.4	5.33	1.41
YNL247W	Unchar.	2304	0.99	4.7	4.66	1.24
YNL246W	VPS75	795	0.74	5.2	3.83	1.02
YNL243W	SLA2	2907	0.92	4.3	3.91	1.04
YNL242W	APG2	4779	0.94	2.4	2.30	0.61
YNL241C	ZWF1	1518	0.94	5.6	5.29	1.40
YNL240C	NAR1	1476	0.97	5.2	5.02	1.33
YNL239W	LAP3	1452	0.98	5.7	5.64	1.50
YNL237W	YTP1	1380	0.35	2.6	0.90	0.24
YNL236W	SIN4	2925	0.98	2.5	2.42	0.64
YNL235C	Dubious	432	0.96	14.6	13.93	3.70
YNL234W	Unchar.	1281	0.97	3.1	2.97	0.79
YNL233W	BNI4	2679	0.59	2.1	1.26	0.33
YNL232W	CSL4	879	0.96	5.6	5.35	1.42
YNL231C	PDR16	1056	0.88	5.8	5.11	1.36
YNL230C	ELA1	1140	0.46	1.8	0.82	0.22
YNL229C	URE2	1065	0.92	5.1	4.66	1.24
YNL227C	Unchar.	1773	0.88	2.4	2.14	0.57
YNL224C	Unchar.	2304	0.83	2.4	1.97	0.52
YNL223W	AUT2	1521	0.99	3.4	3.36	0.89
YNL221C	POP1	2628	0.73	2.7	1.94	0.51
YNL220W	ADE12	1302	0.95	6.0	5.73	1.52
YNL219C	ALG9	1668	0.99	6.1	6.11	1.62
YNL218W	MGS1	1764	0.92	2.9	2.63	0.70
YNL217W	Unchar.	981	0.75	3.7	2.82	0.75
YNL216W	RAP1	2484	0.80	2.3	1.82	0.48
YNL215W	IES2	963	0.92	4.8	4.44	1.18
YNL209W	SSB2	1842	1.00	4.5	4.48	1.19
YNL208W	Unchar.	615	1.00	7.9	7.86	2.08
YNL207W	RIO2	1278	0.98	5.9	5.81	1.54
YNL206C	RTT106	1368	0.94	4.1	3.85	1.02
YNL204C	SPS18	903	0.88	6.3	5.49	1.46
YNL203C	Dubious	612	0.90	7.8	7.05	1.87
YNL202W	SPS19	888	0.92	5.5	5.09	1.35
YNL201C	PSY2	2577	0.89	2.1	1.84	0.49
YNL200C	Unchar.	741	0.87	6.1	5.30	1.41
YNL199C	GCR2	1605	0.81	2.8	2.28	0.60
YNL197C	WHI3	1986	0.92	3.4	3.18	0.84
YNL193W	Unchar.	1677	0.93	3.3	3.08	0.82
YNL192W	CHS1	3396	0.84	2.3	1.93	0.51
YNL191W	Unchar.	1074	0.91	4.9	4.44	1.18
YNL190W	Unchar.	615	0.81	21.7	17.53	4.65
YNL189W	SRP1	1629	0.99	5.4	5.28	1.40
YNL187W	Unchar.	1074	0.31	2.2	0.68	0.18
YNL186W	UBP10	2379	0.54	2.1	1.11	0.30
YNL185C	MRPL19	477	0.61	4.7	2.89	0.77
YNL182C	IPI3	1668	0.91	4.4	4.05	1.07
YNL181W	Unchar.	1224	0.99	5.4	5.34	1.42
YNL180C	RHO5	996	0.86	2.8	2.42	0.64
YNL179C	Dubious	438	0.84	7.5	6.28	1.67
YNL178W	RPS3	723	0.98	6.4	6.22	1.65
YNL177C	MRPL22	930	0.99	3.8	3.82	1.01
YNL176C	Unchar.	1911	0.86	2.7	2.36	0.63
YNL175C	NOP13	1212	0.99	4.9	4.88	1.30
YNL174W	Dubious	573	1.00	10.7	10.73	2.85
YNL173C	MDG1	1101	0.93	4.9	4.59	1.22
YNL172W	APC1	5247	0.86	1.2	1.00	0.26
YNL169C	PSD1	1503	0.83	3.8	3.13	0.83
YNL167C	SKO1	1944	0.63	2.6	1.61	0.43
YNL166C	BNI5	1347	1.00	4.3	4.30	1.14
YNL165W	Unchar.	1221	0.99	2.2	2.14	0.57
YNL164C	IBD2	1056	0.99	5.1	5.02	1.33
YNL163C	RIA1	3333	0.99	3.9	3.90	1.03
YNL161W	CBK1	2271	0.90	3.0	2.73	0.72
YNL160W	YGP1	1065	0.82	6.5	5.33	1.41
YNL159C	ASI2	870	0.75	3.7	2.75	0.73
YNL158W	Unchar.	597	0.73	5.2	3.77	1.00
YNL157W	Unchar.	507	0.96	5.4	5.19	1.38
YNL156C	NSG2	900	0.88	4.0	3.50	0.93
YNL155W	Unchar.	825	0.80	3.1	2.47	0.65
YNL154C	YCK2	1641	1.00	3.5	3.50	0.93
YNL152W	Unchar.	1230	0.95	3.4	3.19	0.85
YNL151C	RPC31	756	0.95	4.2	4.01	1.06
YNL150W	Dubious	408	1.00	6.7	6.73	1.79
YNL144C	Unchar.	2223	0.30	4.1	1.23	0.33
YNL142W	MEP2	1500	0.88	5.6	4.92	1.30
YNL141W	AAH1	1044	0.95	5.4	5.07	1.35
YNL140C	Dubious	570	1.00	23.3	23.30	6.18
YNL139C	RLR1	4794	0.55	2.9	1.58	0.42
YNL138W	SRV2	1581	1.00	5.2	5.22	1.38
YNL136W	Unchar.	1278	0.94	2.4	2.27	0.60
YNL134C	Unchar.	1131	0.98	6.7	6.54	1.73
YNL132W	KRE33	3171	1.00	3.8	3.81	1.01
YNL131W	TOM22	459	0.94	6.3	5.96	1.58
YNL129W	Unchar.	723	0.87	5.6	4.92	1.30
YNL127W	FAR11	2862	0.88	1.7	1.48	0.39
YNL125C	ESBP6	2022	0.74	2.8	2.08	0.55
YNL124W	NAF1	1479	1.00	3.8	3.79	1.01
YNL123W	Unchar.	2994	0.96	3.6	3.50	0.93
YNL121C	TOM70	1854	1.00	5.9	5.92	1.57
YNL120C	Dubious	486	0.88	10.1	8.95	2.38
YNL119W	Unchar.	1482	0.67	3.6	2.38	0.63
YNL118C	DCP2	2913	0.89	4.3	3.81	1.01
YNL116W	Unchar.	1569	0.86	3.5	3.03	0.80
YNL115C	Unchar.	1935	1.00	6.1	6.10	1.62
YNL113W	RPC19	429	0.82	7.3	5.98	1.59
YNL112W	DBP2	1641	0.96	5.7	5.46	1.45
YNL110C	NOP15	663	0.93	8.1	7.48	1.98
YNL109W	Dubious	546	0.97	9.1	8.76	2.33
YNL108C	Unchar.	813	0.98	6.2	6.06	1.61
YNL105W	Dubious	429	1.00	16.2	16.17	4.29
YNL104C	LEU4	1860	1.00	4.3	4.31	1.14
YNL103W	MET4	2019	0.66	2.5	1.63	0.43
YNL101W	AVT4	2142	0.71	1.9	1.34	0.36
YNL100W	Unchar.	705	0.94	6.0	5.65	1.50
YNL099C	OCA1	717	0.79	3.2	2.54	0.67
YNL098C	RAS2	969	0.78	4.7	3.69	0.98
YNL096C	RPS7B	573	0.80	5.2	4.13	1.09
YNL094W	APP1	1764	0.59	1.7	0.99	0.26
YNL091W	NST1	3723	0.26	1.5	0.39	0.10
YNL090W	RHO2	579	0.62	3.5	2.17	0.58
YNL089C	Dubious	477	0.83	4.2	3.51	0.93
YNL087W	Unchar.	3537	0.94	3.9	3.70	0.98
YNL085W	MKT1	2493	0.99	3.9	3.87	1.03
YNL084C	END3	1050	0.96	5.2	4.99	1.32
YNL083W	Unchar.	1485	0.69	2.1	1.43	0.38
YNL080C	Unchar.	1101	0.55	2.3	1.25	0.33
YNL079C	TPM1	600	1.00	7.7	7.69	2.04
YNL078W	NIS1	1224	0.77	3.3	2.50	0.66
YNL077W	APJ1	1587	0.45	2.8	1.28	0.34
YNL076W	MKS1	1755	0.55	2.8	1.52	0.40
YNL075W	IMP4	873	0.96	6.1	5.78	1.53
YNL074C	MLF3	1359	0.84	3.7	3.11	0.83
YNL073W	MSK1	1731	0.67	2.1	1.37	0.36
YNL071W	LAT1	1449	1.00	4.9	4.84	1.28
YNL069C	RPL16B	597	0.85	4.6	3.94	1.05
YNL067W	RPL9B	576	0.93	6.7	6.21	1.65
YNL066W	SUN4	1263	0.97	5.1	4.97	1.32
YNL064C	YDJ1	1230	1.00	5.6	5.60	1.49
YNL063W	Unchar.	945	0.63	4.7	2.93	0.78
YNL062C	GCD10	1437	1.00	4.9	4.87	1.29
YNL061W	NOP2	1857	0.97	5.1	4.97	1.32
YNL059C	ARP5	2268	0.93	4.6	4.29	1.14
YNL058C	Unchar.	951	0.93	5.2	4.84	1.28
YNL056W	Unchar.	594	0.64	6.5	4.17	1.11
YNL055C	POR1	852	1.00	8.0	8.01	2.13
YNL054W	VAC7	3498	0.93	1.6	1.44	0.38
YNL053W	MSG5	1470	0.50	2.5	1.24	0.33
YNL052W	COX5A	462	0.94	7.2	6.70	1.78
YNL049C	SFB2	2631	0.85	3.2	2.72	0.72
YNL047C	LIT1	1971	0.53	3.1	1.67	0.44
YNL046W	Unchar.	519	0.31	4.6	1.42	0.38
YNL045W	Unchar.	2016	0.98	4.5	4.37	1.16
YNL044W	YIP3	531	0.82	5.8	4.70	1.25
YNL041C	COG6	2520	0.85	3.2	2.72	0.72
YNL040W	Unchar.	1371	0.75	2.9	2.18	0.58
YNL039W	BDP1	1785	0.67	2.9	1.91	0.51
YNL038W	GPI15	639	0.69	5.3	3.63	0.96
YNL037C	IDH1	1083	1.00	6.9	6.86	1.82
YNL036W	NCE103	666	0.84	9.3	7.83	2.08
YNL035C	Unchar.	1170	0.97	4.7	4.52	1.20
YNL033W	Unchar.	855	0.27	4.2	1.14	0.30
YNL032W	SIW14	846	0.97	7.9	7.72	2.05
YNL031C	HHT2	411	0.99	7.2	7.09	1.88
YNL029C	KTR5	1569	0.54	2.2	1.21	0.32
YNL027W	CRZ1	2037	0.90	4.0	3.63	0.96
YNL026W	Unchar.	1455	0.92	4.3	3.94	1.04
YNL025C	SSN8	972	0.66	3.2	2.09	0.55
YNL024C	Unchar.	741	0.84	3.2	2.71	0.72
YNL023C	FAP1	2898	0.61	1.6	1.00	0.26
YNL022C	Unchar.	1473	0.92	4.8	4.45	1.18
YNL021W	HDA1	2121	0.97	4.8	4.68	1.24
YNL020C	ARK1	1917	0.95	4.0	3.79	1.00
YNL019C	Unchar.	855	0.42	4.2	1.75	0.47
YNL016W	PUB1	1362	0.98	5.4	5.32	1.41
YNL011C	Unchar.	1335	0.60	3.4	2.05	0.54
YNL010W	Unchar.	726	0.96	6.5	6.17	1.64
YNL007C	SIS1	1059	0.98	6.2	6.12	1.62
YNL006W	LST8	912	0.96	4.2	4.06	1.08
YNL005C	MRP7	1116	0.85	3.6	3.10	0.82
YNL004W	HRB1	1290	0.84	5.0	4.17	1.11
YNL003C	PET8	855	0.91	5.7	5.14	1.36
YNL002C	RLP7	969	0.99	5.8	5.73	1.52
YNL001W	DOM34	1161	1.00	5.0	4.99	1.32
YMR319C	FET4	1659	0.93	6.6	6.15	1.63
YMR318C	ADH6	1083	0.98	5.9	5.82	1.54
YMR317W	Unchar.	3423	0.57	1.0	0.58	0.15
YMR315W	Unchar.	1050	1.00	6.1	6.13	1.63
YMR314W	PRE5	705	0.96	5.2	4.97	1.32
YMR313C	TGL3	1929	0.99	3.1	3.12	0.83
YMR312W	ELP6	822	0.94	5.3	4.94	1.31
YMR310C	Unchar.	954	0.96	3.5	3.31	0.88
YMR309C	NIP1	2439	1.00	4.5	4.50	1.19
YMR308C	PSE1	3270	0.94	2.6	2.45	0.65
YMR306W	FKS3	5358	0.93	2.0	1.88	0.50
YMR305C	SCW10	1170	1.00	5.6	5.64	1.50
YMR304W	UBP15	3693	1.00	3.2	3.16	0.84
YMR303C	ADH2	1047	1.00	7.5	7.46	1.98
YMR302C	PRP12	2553	0.98	2.1	2.06	0.55
YMR301C	ATM1	2073	0.99	5.9	5.90	1.56
YMR300C	ADE4	1533	0.97	5.3	5.18	1.37
YMR298W	Unchar.	453	1.00	10.2	10.19	2.70
YMR295C	Unchar.	594	0.96	8.0	7.64	2.03
YMR292W	GOT1	417	0.50	4.8	2.40	0.64
YMR291W	Unchar.	1761	0.72	3.4	2.41	0.64
YMR290C	HAS1	1518	1.00	5.4	5.38	1.43
YMR289W	ABZ2	1125	0.92	4.1	3.81	1.01
YMR285C	NGL2	1548	0.75	4.6	3.43	0.91
YMR284W	YKU70	1809	0.93	3.0	2.80	0.74
YMR283C	RIT1	1542	0.93	3.1	2.93	0.78
YMR282C	AEP2	1743	0.68	2.6	1.75	0.46
YMR281W	GPI12	915	1.00	5.5	5.47	1.45
YMR279C	Unchar.	1623	0.79	6.4	5.10	1.35
YMR278W	Unchar.	1869	1.00	5.7	5.72	1.52
YMR277W	FCP1	2199	0.80	2.6	2.08	0.55
YMR276W	DSK2	1122	1.00	5.8	5.79	1.53
YMR274C	RCE1	948	0.91	4.5	4.14	1.10
YMR273C	ZDS1	2748	0.96	3.1	2.95	0.78
YMR272C	SCS7	1155	0.99	5.1	5.06	1.34
YMR270C	RRN9	1098	0.80	2.7	2.14	0.57
YMR267W	PPA2	933	0.81	4.2	3.45	0.91
YMR266W	RSN1	2862	1.00	5.2	5.24	1.39
YMR262W	Unchar.	942	0.83	4.0	3.29	0.87
YMR261C	TPS3	3165	1.00	4.2	4.21	1.12
YMR260C	TIF11	462	0.76	7.0	5.36	1.42
YMR258C	Unchar.	1662	0.89	2.8	2.53	0.67
YMR257C	PET111	2403	0.59	0.9	0.52	0.14
YMR253C	Unchar.	1245	0.73	4.4	3.18	0.84
YMR252C	Unchar.	405	0.77	11.2	8.68	2.30
YMR250W	GAD1	1758	0.41	3.4	1.40	0.37
YMR246W	FAA4	2085	0.97	5.0	4.87	1.29
YMR242C	RPL20A	543	0.98	5.0	4.87	1.29
YMR241W	YHM2	945	0.98	5.7	5.51	1.46
YMR237W	Unchar.	2175	0.97	3.7	3.57	0.95
YMR236W	TAF9	474	0.89	6.3	5.58	1.48
YMR235C	RNA1	1224	0.98	3.9	3.83	1.02
YMR234W	RNH1	1047	0.67	3.5	2.34	0.62
YMR233W	TRI1	681	0.75	5.3	3.99	1.06
YMR232W	FUS2	2034	0.93	2.5	2.31	0.61
YMR231W	PEP5	3090	0.98	2.9	2.82	0.75
YMR229C	RRP5	5190	0.80	0.5	0.36	0.10
YMR227C	TAF7	1773	1.00	4.2	4.24	1.12
YMR226C	Unchar.	804	0.76	5.8	4.39	1.16
YMR224C	MRE11	2079	0.76	2.6	1.95	0.52
YMR223W	UBP8	1416	0.72	3.0	2.15	0.57
YMR222C	FSH2	672	0.95	6.2	5.95	1.58
YMR221C	Unchar.	1515	0.95	3.9	3.74	0.99
YMR220W	ERG8	1356	0.88	4.4	3.85	1.02
YMR219W	ESC1	4977	0.78	0.5	0.36	0.09
YMR217W	GUA1	1578	1.00	5.0	4.99	1.32
YMR215W	GAS3	1575	0.99	4.5	4.43	1.17
YMR214W	SCJ1	1215	1.00	5.0	4.96	1.32
YMR212C	EFR3	2349	0.88	2.6	2.27	0.60
YMR211W	DML1	1428	0.85	4.1	3.47	0.92
YMR210W	Unchar.	1350	0.42	2.8	1.16	0.31
YMR208W	ERG12	1332	1.00	5.4	5.37	1.42
YMR207C	HFA1	6372	0.94	1.3	1.26	0.33
YMR205C	PFK2	2880	1.00	4.1	4.09	1.08
YMR203W	TOM40	1164	1.00	6.0	6.02	1.60
YMR200W	ROT1	771	0.91	5.1	4.64	1.23
YMR199W	CLN1	1641	0.66	3.2	2.10	0.56
YMR198W	CIK1	1785	0.80	2.3	1.81	0.48
YMR193W	MRPL24	777	0.86	3.1	2.65	0.70
YMR192W	APP2	2163	0.71	2.6	1.85	0.49
YMR191W	Unchar.	1377	0.82	2.9	2.36	0.63
YMR190C	SGS1	4344	0.85	0.9	0.79	0.21
YMR189W	GCV2	3105	0.99	3.7	3.66	0.97
YMR188C	MRPS17	714	1.00	4.8	4.78	1.27
YMR187C	Unchar.	1296	0.83	3.5	2.91	0.77
YMR186W	HSC82	2118	1.00	5.8	5.77	1.53
YMR185W	Unchar.	2946	0.48	1.6	0.76	0.20
YMR183C	SSO2	888	1.00	6.1	6.11	1.62
YMR182C	RGM1	636	0.60	3.2	1.90	0.50
YMR181C	Unchar.	465	0.66	4.3	2.87	0.76
YMR180C	CTL1	963	0.66	4.3	2.83	0.75
YMR178W	Unchar.	825	1.00	6.4	6.37	1.69
YMR177W	MMT1	1533	0.85	3.2	2.74	0.73
YMR173W-a	Dubious	1185	1.00	6.1	6.12	1.62
YMR173W	DDR48	1293	0.99	5.7	5.63	1.49
YMR169C	ALD3	1521	0.19	2.5	0.47	0.13
YMR167W	MLH1	2310	0.79	2.3	1.84	0.49
YMR163C	Unchar.	2118	0.83	2.4	2.04	0.54
YMR162C	DNF3	4971	0.88	2.5	2.24	0.59
YMR161W	HLJ1	675	0.76	5.8	4.42	1.17
YMR160W	Unchar.	2451	0.74	2.2	1.63	0.43
YMR157C	Unchar.	768	0.66	4.7	3.10	0.82
YMR156C	TPP1	717	0.86	5.2	4.44	1.18
YMR154C	RIM13	2184	0.55	2.6	1.44	0.38
YMR153W	NUP53	1428	0.94	4.0	3.70	0.98
YMR152W	YIM1	1098	0.95	5.4	5.17	1.37
YMR150C	IMP1	573	0.51	19.5	9.94	2.64
YMR149W	SWP1	861	0.98	4.9	4.77	1.27
YMR148W	Unchar.	447	0.73	10.1	7.35	1.95
YMR146C	TIF34	1044	0.97	5.5	5.37	1.42
YMR145C	NDE1	1683	0.99	4.1	4.01	1.06
YMR144W	Unchar.	1029	0.86	4.5	3.85	1.02
YMR143W	RPS16A	432	0.79	4.7	3.70	0.98
YMR142C	RPL13B	600	0.87	4.9	4.25	1.13
YMR139W	RIM11	1113	0.89	3.5	3.15	0.84
YMR136W	GAT2	1683	0.73	3.1	2.29	0.61
YMR135C	GID8	1368	0.82	4.2	3.44	0.91
YMR134W	Unchar.	714	0.95	6.1	5.81	1.54
YMR131C	RRB1	1536	0.95	4.1	3.92	1.04
YMR130W	Unchar.	909	0.91	3.4	3.12	0.83
YMR129W	POM152	4014	0.29	3.8	1.10	0.29
YMR127C	SAS2	1017	0.72	2.7	1.96	0.52
YMR126C	DLT1	1029	0.55	2.0	1.08	0.29
YMR125W	STO1	2586	0.93	4.4	4.05	1.07
YMR124W	Unchar.	2832	0.42	1.7	0.72	0.19
YMR120C	ADE17	1779	0.94	4.3	4.09	1.08
YMR118C	Unchar.	591	0.04	20.1	0.70	0.19
YMR116C	ASC1	960	1.00	5.1	5.10	1.35
YMR115W	Unchar.	1506	0.47	3.7	1.73	0.46
YMR113W	FOL3	1284	0.99	4.3	4.20	1.11
YMR109W	MYO5	3660	0.95	3.2	3.06	0.81
YMR108W	ILV2	2064	0.98	4.9	4.80	1.27
YMR106C	YKU80	1890	0.60	3.0	1.79	0.47
YMR105C	PGM2	1710	0.33	3.2	1.03	0.27
YMR104C	YPK2	2034	0.61	2.7	1.63	0.43
YMR102C	Unchar.	2505	0.60	2.3	1.39	0.37
YMR100W	MUB1	1863	0.52	2.2	1.17	0.31
YMR099C	Unchar.	894	0.99	6.0	5.93	1.57
YMR098C	Unchar.	1839	0.93	2.5	2.31	0.61
YMR097C	MTG1	1104	0.95	3.5	3.36	0.89
YMR096W	SNZ1	894	0.82	3.7	3.07	0.81
YMR095C	SNO1	675	0.66	4.5	2.97	0.79
YMR094W	CTF13	1437	0.84	2.4	1.98	0.53
YMR093W	UTP15	1542	0.90	5.3	4.76	1.26
YMR092C	AIP1	1848	0.95	5.5	5.21	1.38
YMR091C	NPL6	1308	0.98	3.7	3.66	0.97
YMR090W	Unchar.	684	0.16	4.9	0.79	0.21
YMR089C	YTA12	2478	0.97	3.3	3.25	0.86
YMR087W	Unchar.	855	0.74	4.4	3.26	0.87
YMR086W	Unchar.	2883	0.68	1.9	1.26	0.33
YMR085W	Unchar.	1299	0.34	3.2	1.09	0.29
YMR083W	ADH3	1128	1.00	4.7	4.68	1.24
YMR081C	ISF1	1017	0.06	10.9	0.69	0.18
YMR080C	NAM7	2916	0.89	2.2	1.97	0.52
YMR079W	SEC14	915	1.00	5.6	5.61	1.49
YMR078C	CTF18	2226	0.81	2.1	1.71	0.45
YMR075W	RCO1	2055	0.97	2.1	2.04	0.54
YMR074C	Unchar.	438	0.00	42.6	0.00	0.00
YMR072W	ABF2	552	0.98	9.9	9.71	2.58
YMR071C	TVP18	504	0.95	6.0	5.72	1.52
YMR070W	MOT3	1473	0.86	2.6	2.25	0.60
YMR067C	Unchar.	1251	0.92	4.3	3.90	1.04
YMR066W	SOV1	2697	0.55	3.0	1.65	0.44
YMR064W	AEP1	1557	0.70	1.5	1.04	0.27
YMR062C	ECM40	1326	0.96	4.8	4.61	1.22
YMR060C	TOM37	984	0.79	4.8	3.80	1.01
YMR058W	FET3	1911	0.99	4.6	4.61	1.22
YMR055C	BUB2	921	0.70	5.8	4.08	1.08
YMR054W	STV1	2673	0.97	3.6	3.52	0.93
YMR049C	ERB1	2424	1.00	2.9	2.88	0.76
YMR044W	IOC4	1428	0.99	4.0	3.90	1.03
YMR043W	MCM1	861	0.93	5.7	5.31	1.41
YMR042W	ARG80	534	0.60	3.8	2.26	0.60
YMR041C	Unchar.	1008	0.91	5.2	4.70	1.25
YMR039C	SUB1	879	1.00	9.0	9.01	2.39
YMR038C	LYS7	750	0.97	5.7	5.49	1.46
YMR037C	MSN2	2115	0.74	2.6	1.92	0.51
YMR036C	MIH1	1665	0.66	2.7	1.80	0.48
YMR033W	ARP9	1404	0.96	4.0	3.81	1.01
YMR032W	HOF1	2010	0.94	2.6	2.47	0.65
YMR029C	FAR8	1572	1.00	3.6	3.63	0.96
YMR027W	HRT2	1413	1.00	4.6	4.64	1.23
YMR026C	PEX12	1200	0.88	2.2	1.91	0.51
YMR025W	CSI1	888	0.77	4.3	3.32	0.88
YMR024W	MRPL3	1173	0.93	3.7	3.46	0.92
YMR022W	QRI8	498	0.93	6.0	5.57	1.48
YMR021C	MAC1	1254	0.78	3.5	2.75	0.73
YMR020W	FMS1	1527	0.55	2.4	1.36	0.36
YMR019W	STB4	2850	0.63	1.5	0.95	0.25
YMR016C	SOK2	2358	0.93	2.4	2.21	0.59
YMR015C	ERG5	1617	0.97	7.1	6.89	1.83
YMR014W	BUD22	1560	1.00	3.6	3.54	0.94
YMR012W	CLU1	3834	1.00	3.3	3.27	0.87
YMR011W	HXT2	1626	1.00	7.6	7.62	2.02
YMR010W	Unchar.	1218	0.92	1.7	1.54	0.41
YMR009W	Unchar.	540	0.88	7.0	6.15	1.63
YMR008C	PLB1	1995	0.99	5.1	5.05	1.34
YMR006C	PLB2	2121	0.94	4.8	4.52	1.20
YMR005W	TAF4	1167	0.88	3.5	3.12	0.83
YMR004W	MVP1	1536	0.95	3.7	3.46	0.92
YMR002W	Unchar.	471	0.88	7.3	6.43	1.71
YMR001C	CDC5	2118	0.62	2.8	1.72	0.46
YML133C	Unchar.	4125	0.42	0.5	0.20	0.05
YML131W	Unchar.	1098	1.00	5.1	5.06	1.34
YML130C	ERO1	1692	0.98	5.5	5.37	1.42
YML128C	MSC1	1542	0.45	2.4	1.10	0.29
YML127W	RSC9	1746	0.87	5.2	4.54	1.21
YML126C	ERG13	1476	0.97	6.5	6.29	1.67
YML124C	TUB3	1338	0.95	4.6	4.33	1.15
YML123C	PHO84	1764	1.00	5.6	5.64	1.50
YML121W	GTR1	933	0.56	4.8	2.69	0.71
YML120C	NDI1	1542	0.80	5.0	3.99	1.06
YML119W	Unchar.	1074	0.85	4.0	3.39	0.90
YML117W	NAB6	3405	0.85	1.6	1.34	0.35
YML115C	VAN1	1608	0.96	7.0	6.68	1.77
YML114C	TAF8	1533	0.87	2.7	2.38	0.63
YML113W	DAT1	747	0.90	5.9	5.33	1.41
YML110C	COQ5	924	0.88	3.7	3.20	0.85
YML109W	ZDS2	2829	0.86	1.6	1.39	0.37
YML107C	Unchar.	1161	0.40	2.1	0.83	0.22
YML105C	SEC65	822	0.97	5.2	5.01	1.33
YML104C	MDM1	3384	0.55	0.9	0.51	0.14
YML103C	NUP188	4968	0.95	1.9	1.84	0.49
YML102W	CAC2	1407	0.91	4.4	4.03	1.07
YML100W	TSL1	3297	0.23	1.5	0.35	0.09
YML097C	VPS9	1356	0.93	4.0	3.75	0.99
YML096W	Unchar.	1578	0.87	2.5	2.13	0.56
YML094W	GIM5	492	0.99	7.6	7.57	2.01
YML093W	UTP14	2700	0.94	2.6	2.41	0.64
YML092C	PRE8	753	0.97	7.5	7.28	1.93
YML091C	RPM2	3609	0.76	1.4	1.06	0.28
YML088W	UFO1	2007	0.96	2.7	2.56	0.68
YML086C	ALO1	1581	0.99	5.9	5.83	1.55
YML085C	TUB1	1344	0.98	5.7	5.61	1.49
YML082W	Unchar.	1950	0.79	4.0	3.13	0.83
YML081W	Unchar.	3756	0.65	0.9	0.56	0.15
YML080W	DUS1	1272	1.00	5.1	5.08	1.35
YML079W	Unchar.	606	1.00	3.7	3.68	0.98
YML078W	CPR3	549	0.95	6.8	6.44	1.71
YML075C	HMG1	3165	0.99	3.6	3.59	0.95
YML074C	FPR3	1236	1.00	6.2	6.17	1.64
YML073C	RPL6A	531	0.84	4.0	3.35	0.89
YML071C	COG8	1824	1.00	2.9	2.90	0.77
YML070W	DAK1	1755	0.93	6.7	6.25	1.66
YML069W	POB3	1659	0.98	5.0	4.90	1.30
YML068W	ITT1	1395	0.70	2.7	1.92	0.51
YML067C	ERV41	1059	0.88	6.7	5.83	1.55
YML065W	ORC1	2745	0.89	1.7	1.55	0.41
YML063W	RPS1B	768	0.91	4.2	3.84	1.02
YML062C	MFT1	1179	0.32	3.5	1.14	0.30
YML061C	PIF1	2580	0.84	1.9	1.56	0.41
YML059C	Unchar.	5040	0.96	2.5	2.42	0.64
YML057W	CMP2	1815	0.77	4.0	3.09	0.82
YML056C	IMD4	1575	0.78	4.4	3.42	0.91
YML055W	SPC2	537	0.86	6.7	5.80	1.54
YML054C	CYB2	1776	0.47	1.8	0.84	0.22
YML052W	SUR7	909	0.98	6.5	6.38	1.69
YML051W	GAL80	1308	0.37	2.2	0.80	0.21
YML050W	Unchar.	936	0.57	5.9	3.41	0.91
YML049C	RSE1	4086	0.48	1.4	0.68	0.18
YML048W	GSF2	1212	1.00	5.6	5.60	1.49
YML046W	PRP39	1890	0.80	3.2	2.60	0.69
YML043C	RRN11	1524	0.62	1.3	0.83	0.22
YML041C	VPS71	843	0.70	4.5	3.14	0.83
YML038C	YMD8	1329	0.68	3.5	2.42	0.64
YML037C	Unchar.	1023	0.81	4.2	3.39	0.90
YML036W	Unchar.	570	1.00	12.2	12.13	3.22
YML035C	AMD1	2433	0.94	3.3	3.11	0.83
YML034W	SRC1	2505	0.50	2.2	1.10	0.29
YML033W	SRC1	2504	0.54	1.7	0.94	0.25
YML032C	RAD52	1515	0.59	2.5	1.44	0.38
YML031W	NDC1	1968	0.96	6.4	6.09	1.61
YML028W	TSA1	591	0.97	8.5	8.27	2.19
YML026C	RPS18B	441	0.95	4.6	4.36	1.16
YML025C	Unchar.	861	0.91	5.3	4.85	1.29
YML024W	RPS17A	411	0.71	4.9	3.47	0.92
YML023C	Unchar.	1671	0.52	2.0	1.03	0.27
YML022W	APT1	564	0.96	6.6	6.29	1.67
YML021C	UNG1	1080	0.95	4.1	3.89	1.03
YML020W	Unchar.	1995	0.80	1.7	1.38	0.37
YML019W	OST6	999	0.73	2.9	2.08	0.55
YML014W	TRM9	840	0.69	2.4	1.66	0.44
YML013W	SEL1	1755	0.89	5.1	4.54	1.20
YML012W	ERV25	636	0.78	6.6	5.19	1.38
YML010W-A	Dubious	477	1.00	23.1	23.10	6.13
YML008C	ERG6	1152	0.99	7.2	7.15	1.90
YML007W	YAP1	1953	0.80	3.1	2.46	0.65
YML006C	GIS4	2325	0.68	2.3	1.53	0.41
YML005W	Unchar.	1389	0.90	3.8	3.40	0.90
YML004C	GLO1	981	0.93	6.0	5.58	1.48
YML002W	Unchar.	2214	0.45	0.9	0.41	0.11
YML001W	YPT7	627	0.97	4.7	4.60	1.22
YLR466W	YRF1-4	4149	0.36	0.5	0.17	0.05
YLR463C	Dubious	552	0.39	3.7	1.46	0.39
YLR462W	Unchar.	609	0.47	3.3	1.56	0.41
YLR460C	Unchar.	1131	0.31	2.0	0.62	0.16
YLR455W	Unchar.	915	0.58	2.5	1.44	0.38
YLR453C	RIF2	1188	0.81	3.1	2.48	0.66
YLR452C	SST2	2097	0.81	3.0	2.46	0.65
YLR451W	LEU3	2661	0.80	2.1	1.67	0.44
YLR449W	FPR4	1179	1.00	5.9	5.89	1.56
YLR448W	RPL6B	531	0.94	4.3	4.02	1.07
YLR447C	VMA6	1038	1.00	5.2	5.17	1.37
YLR446W	Unchar.	1302	0.31	2.2	0.67	0.18
YLR443W	ECM7	1347	0.61	2.2	1.36	0.36
YLR442C	SIR3	2937	0.48	1.7	0.80	0.21
YLR441C	RPS1A	768	0.67	3.9	2.61	0.69
YLR440C	Unchar.	2130	0.99	3.2	3.20	0.85
YLR439W	MRPL4	960	0.89	5.1	4.57	1.21
YLR438W	CAR2	1275	1.00	8.1	8.11	2.15
YLR437C	Unchar.	402	0.99	5.9	5.86	1.55
YLR435W	TSR2	750	0.83	4.6	3.80	1.01
YLR433C	CNA1	1662	0.84	3.7	3.11	0.82
YLR432W	IMD3	1572	0.97	4.9	4.80	1.27
YLR429W	CRN1	1956	1.00	4.1	4.13	1.10
YLR427W	MAG2	2013	0.81	2.3	1.86	0.49
YLR426W	Unchar.	981	0.45	3.3	1.51	0.40
YLR425W	TUS1	3924	0.23	1.3	0.30	0.08
YLR424W	Unchar.	2127	0.85	2.3	1.97	0.52
YLR422W	Unchar.	5799	0.60	0.9	0.51	0.14
YLR421C	RPN13	471	1.00	5.4	5.37	1.43
YLR420W	URA4	1095	0.92	5.5	5.06	1.34
YLR418C	CDC73	1182	1.00	6.7	6.69	1.77
YLR417W	VPS36	1701	0.65	3.1	1.98	0.53
YLR413W	Unchar.	2028	0.97	4.7	4.58	1.21
YLR412W	Unchar.	825	0.96	4.4	4.18	1.11
YLR411W	CTR3	726	0.94	5.6	5.26	1.40
YLR410W	VIP1	3441	0.96	3.3	3.18	0.84
YLR409C	UTP21	2820	0.93	3.5	3.27	0.87
YLR407W	Unchar.	690	0.91	5.3	4.86	1.29
YLR405W	DUS4	1104	0.78	4.8	3.79	1.01
YLR404W	Unchar.	858	1.00	5.0	5.01	1.33
YLR403W	SFP1	2052	0.79	2.6	2.09	0.55
YLR402W	Dubious	516	0.91	9.7	8.82	2.34
YLR401C	DUS3	1830	0.98	4.7	4.60	1.22
YLR399C	BDF1	2061	0.62	2.9	1.79	0.47
YLR398C	SKI2	3864	1.00	4.0	4.03	1.07
YLR397C	AFG2	2343	0.93	3.8	3.50	0.93
YLR396C	VPS33	2076	0.74	2.8	2.09	0.56
YLR394W	CST9	1449	0.98	2.8	2.72	0.72
YLR392C	Unchar.	1557	0.92	3.4	3.10	0.82
YLR389C	STE23	2967	1.00	3.1	3.10	0.82
YLR387C	Unchar.	1299	1.00	5.2	5.23	1.39
YLR386W	VAC14	2643	0.84	1.1	0.89	0.24
YLR384C	IKI3	4050	0.93	3.3	3.03	0.80
YLR383W	RHC18	3345	0.93	1.7	1.57	0.42
YLR382C	NAM2	2685	0.38	2.2	0.83	0.22
YLR381W	CTF3	2202	0.58	1.7	0.99	0.26
YLR380W	CSR1	1227	0.98	6.4	6.29	1.67
YLR378C	SEC61	1443	1.00	6.2	6.17	1.64
YLR376C	PSY3	729	0.62	3.8	2.35	0.62
YLR375W	STP3	1032	0.59	2.0	1.16	0.31
YLR373C	VID22	2706	0.66	2.3	1.51	0.40
YLR372W	SUR4	1038	0.97	6.0	5.83	1.55
YLR370C	ARC18	537	0.90	6.7	6.02	1.60
YLR368W	MDM30	1797	0.91	1.9	1.69	0.45
YLR363C	NMD4	657	0.81	4.6	3.71	0.99
YLR362W	STE11	2154	0.83	2.7	2.19	0.58
YLR361C	DCR2	1737	1.00	2.6	2.60	0.69
YLR360W	VPS38	1320	0.78	4.4	3.42	0.91
YLR358C	Dubious	564	0.94	10.9	10.29	2.73
YLR355C	ILV5	1188	1.00	7.2	7.15	1.90
YLR354C	TAL1	1008	1.00	6.1	6.05	1.61
YLR353W	BUD8	1812	0.64	1.6	1.05	0.28
YLR352W	Unchar.	2424	0.90	2.2	2.02	0.54
YLR351C	NIT3	876	0.79	3.2	2.53	0.67
YLR348C	DIC1	897	0.80	3.2	2.56	0.68
YLR347C	KAP95	2586	0.94	4.1	3.91	1.04
YLR345W	Unchar.	1530	0.96	3.2	3.03	0.80
YLR342W	FKS1	5631	0.87	2.2	1.95	0.52
YLR340W	RPP0	939	0.97	6.3	6.15	1.63
YLR339C	Dubious	552	0.97	9.1	8.83	2.34
YLR338W	Dubious	858	0.83	6.3	5.20	1.38
YLR335W	NUP2	2163	1.00	4.2	4.18	1.11
YLR332W	MID2	1131	0.92	5.5	5.04	1.34
YLR330W	CHS5	2016	0.97	3.4	3.29	0.87
YLR328W	NMA1	1206	0.80	4.1	3.28	0.87
YLR326W	Unchar.	723	0.64	4.4	2.83	0.75
YLR324W	Unchar.	1572	0.56	3.7	2.08	0.55
YLR323C	CWC24	780	0.61	4.7	2.84	0.75
YLR321C	SFH1	1281	1.00	4.5	4.50	1.19
YLR319C	BUD6	2367	0.77	2.3	1.75	0.46
YLR316C	TAD3	969	0.89	3.6	3.20	0.85
YLR314C	CDC3	1563	1.00	5.1	5.06	1.34
YLR310C	CDC25	4770	0.99	2.7	2.67	0.71
YLR305C	STT4	5703	0.93	2.1	1.98	0.52
YLR304C	ACO1	2337	0.98	4.6	4.52	1.20
YLR303W	MET17	1335	1.00	6.6	6.56	1.74
YLR301W	Unchar.	735	0.34	2.7	0.93	0.25
YLR300W	EXG1	1347	1.00	6.7	6.65	1.77
YLR299W	ECM38	1983	1.00	5.6	5.54	1.47
YLR293C	GSP1	660	0.98	7.3	7.13	1.89
YLR292C	SEC72	582	0.97	5.4	5.24	1.39
YLR291C	GCD7	1146	0.92	4.7	4.30	1.14
YLR290C	Unchar.	834	0.52	5.5	2.82	0.75
YLR289W	GUF1	1938	0.83	2.7	2.22	0.59
YLR287C	Unchar.	1068	0.91	4.7	4.28	1.14
YLR286C	CTS1	1689	1.00	6.5	6.47	1.72
YLR284C	ECI1	843	0.75	4.3	3.23	0.86
YLR278C	Unchar.	4026	0.76	0.8	0.61	0.16
YLR277C	YSH1	2340	0.81	2.7	2.15	0.57
YLR276C	DBP9	1785	1.00	3.9	3.92	1.04
YLR274W	CDC46	2328	0.70	3.4	2.41	0.64
YLR273C	PIG1	1947	0.79	1.8	1.45	0.38
YLR272C	YCS4	3531	0.87	1.5	1.34	0.36
YLR270W	DCS1	1053	0.96	6.2	5.98	1.59
YLR268W	SEC22	645	0.71	3.1	2.21	0.59
YLR267W	BOP2	1713	0.32	2.5	0.80	0.21
YLR266C	PDR8	2106	0.50	1.0	0.48	0.13
YLR265C	NEJ1	1029	0.46	2.1	0.97	0.26
YLR260W	LCB5	2064	0.91	3.0	2.73	0.72
YLR259C	HSP60	1719	1.00	7.7	7.69	2.04
YLR258W	GSY2	2118	0.58	1.9	1.12	0.30
YLR257W	Unchar.	966	0.88	5.2	4.51	1.20
YLR256W	HAP1	4509	0.90	2.5	2.23	0.59
YLR253W	Unchar.	1710	0.82	2.7	2.20	0.58
YLR250W	SSP120	705	0.81	6.7	5.40	1.43
YLR249W	YEF3	3135	1.00	3.7	3.70	0.98
YLR248W	RCK2	1833	0.92	3.5	3.22	0.85
YLR247C	Unchar.	4671	0.91	3.3	2.96	0.79
YLR246W	ERF2	1080	0.42	1.9	0.79	0.21
YLR244C	MAP1	1164	0.81	6.0	4.81	1.28
YLR243W	Unchar.	819	0.98	5.8	5.67	1.50
YLR242C	ARV1	966	0.74	2.1	1.54	0.41
YLR240W	VPS34	2628	0.97	1.9	1.87	0.50
YLR239C	LIP2	987	0.78	2.8	2.16	0.57
YLR231C	BNA5	1362	0.99	5.5	5.38	1.43
YLR229C	CDC42	576	0.95	4.5	4.26	1.13
YLR228C	ECM22	2445	0.73	1.7	1.21	0.32
YLR227C	ADY4	1482	0.43	3.7	1.58	0.42
YLR226W	BUR2	1188	0.81	4.6	3.68	0.98
YLR225C	Unchar.	1224	0.94	5.0	4.67	1.24
YLR224W	Unchar.	1110	0.57	1.8	1.03	0.27
YLR223C	IFH1	3258	0.78	1.7	1.34	0.36
YLR221C	RSA3	663	0.97	4.6	4.42	1.17
YLR220W	CCC1	969	0.93	5.4	5.00	1.33
YLR216C	CPR6	1116	1.00	6.4	6.37	1.69
YLR215C	CDC123	1083	0.78	5.2	4.01	1.06
YLR214W	FRE1	2061	0.91	5.1	4.58	1.22
YLR210W	CLB4	1383	0.92	3.5	3.25	0.86
YLR209C	PNP1	936	0.87	5.0	4.31	1.14
YLR208W	SEC13	894	0.97	5.3	5.17	1.37
YLR206W	ENT2	1842	0.87	3.3	2.86	0.76
YLR203C	MSS51	1311	0.93	3.9	3.59	0.95
YLR201C	Unchar.	783	0.89	4.5	4.00	1.06
YLR199C	Unchar.	663	0.95	7.5	7.12	1.89
YLR197W	SIK1	1515	1.00	5.1	5.12	1.36
YLR196W	PWP1	1731	0.97	5.0	4.88	1.30
YLR195C	NMT1	1368	1.00	5.2	5.20	1.38
YLR194C	Unchar.	765	0.97	6.7	6.49	1.72
YLR192C	HCR1	798	0.64	7.1	4.56	1.21
YLR191W	PEX13	1161	0.90	4.3	3.90	1.03
YLR190W	MMR1	1476	0.81	3.0	2.44	0.65
YLR188W	MDL1	2088	0.98	4.8	4.73	1.26
YLR187W	Unchar.	3081	0.60	1.8	1.06	0.28
YLR186W	EMG1	759	0.92	5.9	5.41	1.44
YLR182W	SWI6	2412	0.83	2.5	2.05	0.54
YLR181C	VTA1	993	0.94	5.2	4.90	1.30
YLR180W	SAM1	1149	1.00	6.9	6.93	1.84
YLR179C	Unchar.	606	0.74	4.5	3.34	0.89
YLR176C	RFX1	2436	0.74	2.3	1.68	0.44
YLR175W	CBF5	1452	1.00	4.7	4.72	1.25
YLR172C	DPH5	903	1.00	5.8	5.81	1.54
YLR167W	RPS31	459	0.71	4.4	3.11	0.82
YLR165C	PUS5	765	0.95	7.4	6.96	1.85
YLR163C	MAS1	1389	0.83	4.9	4.05	1.07
YLR160C	ASP3-4	1089	0.13	3.7	0.47	0.12
YLR158C	ASP3-3	1089	0.14	2.5	0.34	0.09
YLR157C	ASP3-2	1089	0.17	2.5	0.44	0.12
YLR155C	ASP3-1	1089	0.17	3.6	0.60	0.16
YLR153c	ACS2	2052	1.00	5.8	5.80	1.54
YLR150w	STM1	822	0.95	5.6	5.35	1.42
YLR149c	Unchar.	2193	0.53	2.2	1.15	0.31
YLR146c	SPE4	903	0.75	4.1	3.06	0.81
YLR144c	ACF2	2340	0.53	3.1	1.68	0.45
YLR143w	Unchar.	2058	0.99	4.3	4.24	1.12
YLR137w	Unchar.	1104	0.79	3.7	2.93	0.78
YLR136c	TIS11	858	0.93	4.2	3.91	1.04
YLR135w	SLX4	2247	0.68	1.7	1.18	0.31
YLR134w	PDC5	1692	1.00	5.2	5.17	1.37
YLR133w	CKI1	1749	0.96	5.6	5.35	1.42
YLR131c	ACE2	2313	0.75	1.9	1.39	0.37
YLR130c	ZRT2	1269	0.67	2.4	1.59	0.42
YLR129w	DIP2	2832	0.85	3.7	3.13	0.83
YLR127c	APC2	2562	0.46	2.1	0.97	0.26
YLR125w	Unchar.	411	0.87	10.5	9.10	2.41
YLR121c	YPS3	1527	0.70	4.8	3.35	0.89
YLR120c	YPS1	1710	0.90	5.3	4.77	1.27
YLR118c	Unchar.	684	0.96	4.6	4.43	1.17
YLR117c	CLF1	2064	0.81	2.4	1.93	0.51
YLR116w	MSL5	1431	0.72	4.0	2.85	0.76
YLR115w	CFT2	2580	0.92	3.0	2.76	0.73
YLR113w	HOG1	1308	0.72	5.0	3.57	0.95
YLR112w	Dubious	420	0.71	9.6	6.85	1.82
YLR110c	CCW12	402	0.92	8.4	7.66	2.03
YLR109w	AHP1	531	0.96	9.0	8.61	2.28
YLR108c	Unchar.	1458	0.63	2.7	1.71	0.45
YLR107w	REX3	1215	0.77	3.2	2.46	0.65
YLR105c	SEN2	1134	0.87	2.2	1.91	0.51
YLR102c	APC9	798	0.85	4.9	4.18	1.11
YLR100w	ERG27	1044	0.97	5.2	5.02	1.33
YLR099c	ICT1	1185	0.74	3.5	2.56	0.68
YLR098c	CHA4	1947	1.00	6.3	6.29	1.67
YLR097c	HRT3	1035	0.75	2.3	1.73	0.46
YLR096w	KIN2	3444	0.73	2.1	1.49	0.39
YLR095c	IOC2	2439	0.59	2.2	1.28	0.34
YLR094c	GIS3	1509	0.64	3.6	2.26	0.60
YLR093c	NYV1	762	0.98	4.8	4.73	1.25
YLR092w	SUL2	2682	0.21	1.4	0.30	0.08
YLR091w	Unchar.	882	0.99	5.5	5.43	1.44
YLR090w	XDJ1	1380	0.94	3.4	3.18	0.84
YLR089c	Unchar.	1779	0.99	5.0	4.98	1.32
YLR088w	GAA1	1845	1.00	6.3	6.32	1.68
YLR086w	SMC4	4257	0.85	1.1	0.91	0.24
YLR084c	RAX2	3663	0.71	2.8	1.99	0.53
YLR082c	SRL2	1179	1.00	4.5	4.46	1.18
YLR077w	Unchar.	1752	0.48	3.1	1.49	0.39
YLR076c	Dubious	423	0.91	7.3	6.67	1.77
YLR075w	RPL10	666	0.94	4.8	4.54	1.20
YLR074c	BUD20	501	0.86	8.7	7.51	1.99
YLR073c	Unchar.	603	0.42	4.5	1.89	0.50
YLR072w	Unchar.	2082	0.66	2.8	1.84	0.49
YLR071c	RGR1	3249	0.31	1.6	0.49	0.13
YLR069c	MEF1	2286	0.94	4.2	3.96	1.05
YLR068w	FYV7	456	0.94	10.0	9.39	2.49
YLR066w	SPC3	555	0.77	5.7	4.43	1.18
YLR064w	Unchar.	822	0.92	9.4	8.67	2.30
YLR063w	Unchar.	1098	0.63	5.3	3.34	0.89
YLR060w	FRS1	1788	0.98	5.1	4.95	1.31
YLR059c	REX2	810	0.91	3.2	2.95	0.78
YLR058c	SHM2	1410	0.99	6.7	6.65	1.76
YLR057w	Unchar.	2550	0.82	2.3	1.89	0.50
YLR056w	ERG3	1098	1.00	6.3	6.31	1.67
YLR055c	SPT8	1809	0.84	4.4	3.70	0.98
YLR052w	IES3	753	0.57	3.0	1.74	0.46
YLR050c	Unchar.	486	0.86	5.6	4.84	1.28
YLR049c	Unchar.	1287	0.95	4.1	3.91	1.04
YLR048w	RPS0B	759	0.99	6.0	5.93	1.57
YLR047c	Unchar.	2061	0.72	1.4	0.98	0.26
YLR044c	PDC1	1692	1.00	4.9	4.94	1.31
YLR040c	Unchar.	675	0.91	6.3	5.68	1.51
YLR039c	RIC1	3171	0.74	1.7	1.25	0.33
YLR036c	Unchar.	612	0.98	3.6	3.50	0.93
YLR035c	MLH2	2088	0.79	2.6	2.02	0.54
YLR034c	SMF3	1422	0.96	4.9	4.70	1.25
YLR033w	RSC58	1509	0.96	3.8	3.66	0.97
YLR030w	Unchar.	792	0.87	6.2	5.37	1.43
YLR029c	RPL15A	615	1.00	7.2	7.19	1.91
YLR028c	ADE16	1776	1.00	4.2	4.19	1.11
YLR027c	AAT2	1299	1.00	4.4	4.44	1.18
YLR026c	SED5	1023	1.00	5.1	5.13	1.36
YLR025w	SNF7	723	0.75	4.9	3.63	0.96
YLR024c	UBR2	5619	0.94	1.3	1.23	0.33
YLR020c	Unchar.	1617	0.64	3.6	2.28	0.60
YLR019w	PSR2	1194	0.80	2.4	1.90	0.50
YLR018c	POM34	900	0.95	5.5	5.25	1.39
YLR017w	MEU1	1014	0.98	5.2	5.08	1.35
YLR016c	Unchar.	615	0.78	6.9	5.33	1.41
YLR015w	BRE2	1518	0.82	3.1	2.58	0.68
YLR009w	RLP24	600	0.93	6.2	5.80	1.54
YLR008c	PAM18	507	0.66	4.0	2.61	0.69
YLR007w	NSE1	1011	0.72	2.3	1.70	0.45
YLR006c	SSK1	2139	0.76	1.7	1.33	0.35
YLR005w	SSL1	1386	0.96	3.2	3.03	0.80
YLR003c	Unchar.	876	0.53	2.6	1.41	0.37
YLR002c	NOC3	1992	1.00	4.5	4.46	1.18
YLR001c	Unchar.	2589	0.87	2.1	1.79	0.47
YLL062c	MHT1	975	1.00	5.4	5.37	1.42
YLL061w	MMP1	1752	0.95	4.0	3.78	1.00
YLL060c	GTT2	702	0.97	4.7	4.55	1.21
YLL058w	Unchar.	1728	0.58	5.7	3.27	0.87
YLL057c	Unchar.	1239	0.09	3.5	0.32	0.08
YLL056c	Unchar.	897	0.08	3.1	0.24	0.06
YLL055w	Unchar.	1596	0.08	1.6	0.14	0.04
YLL054c	Unchar.	2310	0.52	2.3	1.21	0.32
YLL051c	FRE6	2139	0.47	2.0	0.94	0.25
YLL050c	COF1	432	0.79	7.9	6.24	1.65
YLL049w	Unchar.	540	0.90	9.5	8.58	2.28
YLL048c	YBT1	4986	0.99	3.0	2.95	0.78
YLL046c	RNP1	750	0.84	5.5	4.60	1.22
YLL045c	RPL8B	771	0.94	6.6	6.20	1.64
YLL044w	Dubious	447	0.96	9.1	8.65	2.30
YLL043w	FPS1	2010	0.85	3.1	2.62	0.70
YLL042c	APG10	504	0.91	9.3	8.49	2.25
YLL041c	SDH2	801	0.88	5.3	4.68	1.24
YLL039c	UBI4	1146	0.86	6.1	5.20	1.38
YLL038c	ENT4	744	0.99	4.5	4.42	1.17
YLL036c	PRP19	1512	0.90	3.7	3.33	0.88
YLL035w	GRC3	1899	0.69	2.9	2.00	0.53
YLL034c	Unchar.	2514	0.81	3.9	3.14	0.83
YLL032c	Unchar.	2478	0.85	2.2	1.89	0.50
YLL031c	GPI13	3054	0.95	3.8	3.63	0.96
YLL029w	Unchar.	2250	0.93	3.8	3.52	0.93
YLL028w	TPO1	1761	0.93	5.6	5.22	1.39
YLL027w	ISA1	753	0.96	5.9	5.72	1.52
YLL026w	HSP104	2727	0.93	5.3	4.91	1.30
YLL024c	SSA2	1920	1.00	4.9	4.89	1.30
YLL022c	HIF1	1158	0.90	4.8	4.36	1.16
YLL021w	SPA2	4401	0.53	0.5	0.27	0.07
YLL019c	KNS1	2214	0.57	1.2	0.68	0.18
YLL018c	DPS1	1674	1.00	5.5	5.54	1.47
YLL015w	BPT1	4680	0.94	2.5	2.39	0.63
YLL012w	Unchar.	1722	0.72	6.5	4.70	1.25
YLL011w	SOF1	1470	0.87	5.1	4.48	1.19
YLL010c	PSR1	1284	0.74	4.0	2.96	0.78
YLL008w	DRS1	2259	0.95	4.6	4.33	1.15
YLL007c	Unchar.	1998	1.00	3.7	3.67	0.97
YLL006w	MMM1	1281	0.96	4.2	3.99	1.06
YLL005c	SPO75	2607	0.86	1.7	1.49	0.39
YLL004w	ORC3	1851	0.80	3.4	2.70	0.72
YLL003w	SFI1	2841	0.55	1.2	0.66	0.17
YLL002w	RTT109	1311	0.90	3.0	2.70	0.72
YLL001w	DNM1	2274	1.00	4.9	4.94	1.31
YKR103W	NFT1	3657	0.36	0.6	0.20	0.05
YKR102W	FLO10	3510	0.63	1.2	0.76	0.20
YKR099w	BAS1	2436	0.72	1.7	1.22	0.32
YKR098c	UBP11	2154	0.62	1.2	0.76	0.20
YKR096W	Unchar.	3588	0.68	2.1	1.41	0.37
YKR093W	PTR2	1806	0.99	6.0	5.91	1.57
YKR092C	SRP40	1221	0.95	4.9	4.64	1.23
YKR089C	Unchar.	2733	0.83	2.0	1.67	0.44
YKR087C	Unchar.	945	0.73	5.0	3.63	0.96
YKR086W	PRP16	3216	0.73	1.3	0.95	0.25
YKR084C	HBS1	1836	1.00	4.5	4.46	1.18
YKR083C	DAD2	402	0.97	11.1	10.76	2.85
YKR082W	NUP133	3474	0.97	3.6	3.50	0.93
YKR081C	RPF2	1035	1.00	6.2	6.22	1.65
YKR080W	MTD1	963	0.85	4.3	3.66	0.97
YKR074W	Unchar.	468	0.88	10.1	8.86	2.35
YKR072C	SIS2	1689	0.48	2.4	1.17	0.31
YKR071C	DRE2	1047	0.91	5.3	4.85	1.29
YKR070W	Unchar.	1059	0.95	4.5	4.26	1.13
YKR069W	MET1	1782	0.64	2.5	1.60	0.42
YKR068C	BET3	582	0.87	5.8	5.01	1.33
YKR066C	CCP1	1086	0.99	7.6	7.49	1.99
YKR065C	Unchar.	594	0.96	7.2	6.89	1.83
YKR064W	Unchar.	2592	0.79	1.5	1.21	0.32
YKR063C	LAS1	1509	0.90	3.1	2.74	0.73
YKR062W	TFA2	987	0.98	3.7	3.67	0.97
YKR061W	KTR2	1278	0.21	3.0	0.62	0.16
YKR060W	UTP30	825	1.00	6.2	6.21	1.65
YKR059W	TIF1	1188	1.00	5.9	5.86	1.56
YKR056W	TRM2	1854	0.97	5.4	5.26	1.40
YKR055W	RHO4	876	0.82	5.6	4.62	1.22
YKR054C	DYN1	12279	0.93	0.4	0.37	0.10
YKR053C	YSR3	1215	0.85	4.4	3.79	1.01
YKR052C	MRS4	915	0.49	5.1	2.54	0.67
YKR051W	Unchar.	1257	0.60	1.6	0.96	0.25
YKR050W	TRK2	2670	0.35	0.9	0.30	0.08
YKR049C	Unchar.	402	0.85	13.0	11.13	2.95
YKR048C	NAP1	1254	1.00	6.3	6.26	1.66
YKR046C	PET10	852	0.82	6.2	5.05	1.34
YKR045C	Unchar.	576	0.74	4.3	3.20	0.85
YKR044W	UIP5	1332	0.67	1.6	1.07	0.28
YKR042W	UTH1	1353	1.00	4.8	4.75	1.26
YKR041W	Unchar.	753	0.64	3.1	1.98	0.52
YKR040C	Dubious	504	1.00	9.3	9.22	2.45
YKR039W	GAP1	1809	0.97	6.1	5.89	1.56
YKR038C	Unchar.	1266	0.88	3.6	3.16	0.84
YKR037C	SPC34	888	0.87	5.8	5.00	1.33
YKR036C	CAF4	1980	0.72	1.9	1.38	0.37
YKR031C	SPO14	5052	1.00	2.2	2.17	0.58
YKR030W	GMH1	822	0.72	5.8	4.21	1.12
YKR028W	SAP190	3297	0.91	3.5	3.17	0.84
YKR026C	GCN3	918	0.99	6.1	6.05	1.60
YKR025W	RPC37	849	0.87	4.7	4.11	1.09
YKR023W	Unchar.	1593	0.76	3.6	2.77	0.74
YKR021W	Unchar.	2748	0.87	1.8	1.55	0.41
YKR018C	Unchar.	2178	0.96	4.2	4.03	1.07
YKR017C	Unchar.	1656	0.73	3.4	2.45	0.65
YKR016W	Unchar.	1623	1.00	4.8	4.76	1.26
YKR014C	YPT52	705	0.92	5.4	4.97	1.32
YKR013W	PRY2	990	0.99	7.3	7.20	1.91
YKR011C	TOS5	1062	0.17	5.5	0.93	0.25
YKR010C	TOF2	2316	0.81	2.1	1.68	0.45
YKR009C	FOX2	2703	0.44	1.1	0.47	0.13
YKR008W	RSC4	1878	1.00	3.5	3.51	0.93
YKR006C	MRPL13	828	0.64	5.2	3.35	0.89
YKR004C	ECM9	879	0.62	5.0	3.09	0.82
YKR003W	OSH6	1347	0.96	3.9	3.72	0.99
YKR002W	PAP1	1707	0.96	4.0	3.88	1.03
YKR001C	VPS1	2115	1.00	5.1	5.12	1.36
YKL222C	Unchar.	2118	0.46	1.0	0.44	0.12
YKL220C	FRE2	2136	0.32	1.1	0.36	0.09
YKL218C	SRY1	981	0.86	4.2	3.59	0.95
YKL216W	URA1	945	1.00	7.4	7.38	1.96
YKL214C	YRA2	612	0.81	5.8	4.68	1.24
YKL213C	DOA1	2148	0.98	3.8	3.69	0.98
YKL212W	SAC1	1872	0.96	4.4	4.17	1.11
YKL211C	TRP3	1455	0.98	5.7	5.62	1.49
YKL210W	UBA1	3075	0.97	4.2	4.09	1.09
YKL209C	STE6	3873	0.97	3.2	3.11	0.82
YKL208W	CBT1	816	0.85	4.8	4.07	1.08
YKL207W	Unchar.	783	0.99	6.2	6.10	1.62
YKL206C	Unchar.	804	1.00	5.3	5.27	1.40
YKL205W	LOS1	3303	0.93	2.7	2.55	0.68
YKL204W	EAP1	1899	0.98	5.1	4.99	1.32
YKL202W	dubious	582	0.18	3.5	0.61	0.16
YKL201C	MNN4	3537	0.10	0.6	0.06	0.02
YKL199C	YKT9	840	0.74	7.8	5.82	1.54
YKL196C	YKT6	603	0.93	5.0	4.68	1.24
YKL195W	Unchar.	1284	0.98	4.4	4.29	1.14
YKL191W	DPH2	1605	0.90	3.0	2.66	0.70
YKL190W	CNB1	528	1.00	3.9	3.90	1.04
YKL189W	HYM1	1200	0.97	4.5	4.35	1.15
YKL187C	Unchar.	2253	0.12	1.0	0.12	0.03
YKL184W	SPE1	1401	0.95	4.1	3.87	1.03
YKL183W	LOT5	921	0.76	5.3	4.03	1.07
YKL182W	FAS1	6156	1.00	2.5	2.47	0.66
YKL181W	PRS1	1284	0.91	3.8	3.49	0.93
YKL179C	COY1	2040	1.00	3.0	2.97	0.79
YKL176C	LST4	2487	0.48	0.8	0.39	0.10
YKL175W	ZRT3	1512	0.99	6.4	6.32	1.68
YKL173W	SNU114	3027	0.99	3.5	3.48	0.92
YKL172W	EBP2	1284	0.96	5.7	5.46	1.45
YKL171W	Unchar.	2787	0.40	1.1	0.43	0.11
YKL168C	KKQ8	2205	0.54	2.2	1.18	0.31
YKL166C	TPK3	1197	0.92	3.8	3.52	0.93
YKL165C	MCD4	2760	0.97	4.8	4.62	1.23
YKL164C	PIR1	1026	0.99	7.3	7.25	1.92
YKL163W	PIR3	978	0.99	7.6	7.48	1.99
YKL161C	Unchar.	1302	0.48	3.0	1.40	0.37
YKL160W	ELF1	438	0.93	12.1	11.18	2.97
YKL157W	APE2	2808	1.00	4.8	4.79	1.27
YKL155C	RSM22	1887	0.44	2.7	1.16	0.31
YKL153W	Dubious	510	1.00	10.9	10.89	2.89
YKL152C	GPM1	744	0.92	6.1	5.67	1.50
YKL150W	MCR1	909	1.00	8.6	8.58	2.28
YKL149C	DBR1	1218	0.89	4.7	4.15	1.10
YKL148C	SDH1	1923	0.92	5.5	5.06	1.34
YKL147C	Dubious	618	0.91	16.2	14.67	3.89
YKL146W	AVT3	2079	0.86	4.4	3.81	1.01
YKL145W	RPT1	1404	1.00	5.4	5.43	1.44
YKL144C	RPC25	639	0.98	8.4	8.25	2.19
YKL143W	LTV1	1392	1.00	4.4	4.40	1.17
YKL142W	MRP8	660	1.00	7.3	7.32	1.94
YKL141W	SDH3	597	0.78	6.0	4.69	1.24
YKL140W	TGL1	1647	0.95	5.0	4.79	1.27
YKL139W	CTK1	1587	0.97	3.5	3.36	0.89
YKL135C	APL2	2181	0.91	4.0	3.64	0.96
YKL134C	1-Oct	2313	0.62	2.4	1.48	0.39
YKL132C	RMA1	1293	0.27	2.9	0.80	0.21
YKL130C	SHE2	741	0.93	6.1	5.70	1.51
YKL128C	PMU1	888	0.93	4.2	3.91	1.04
YKL127W	PGM1	1713	0.98	6.1	5.94	1.57
YKL125W	RRN3	1884	0.67	4.1	2.79	0.74
YKL124W	SSH4	1740	0.81	2.6	2.09	0.56
YKL121W	Unchar.	2559	0.78	1.6	1.27	0.34
YKL120W	OAC1	975	0.99	7.7	7.59	2.01
YKL119C	VPH2	648	0.88	5.4	4.72	1.25
YKL117W	SBA1	651	1.00	7.4	7.36	1.95
YKL116C	PRR1	1557	0.67	2.7	1.79	0.48
YKL114C	APN1	1104	0.99	4.6	4.60	1.22
YKL113C	RAD27	1149	1.00	7.0	7.01	1.86
YKL112W	ABF1	2196	0.86	3.6	3.08	0.82
YKL110C	KTI12	942	0.90	3.7	3.33	0.88
YKL109W	HAP4	1665	0.56	2.0	1.11	0.30
YKL108W	SLD2	1362	0.99	4.2	4.12	1.09
YKL106W	AAT1	1356	0.90	2.9	2.59	0.69
YKL104C	GFA1	2154	1.00	4.4	4.45	1.18
YKL103C	LAP4	1545	0.88	6.9	6.09	1.62
YKL100C	Unchar.	1764	0.93	6.0	5.58	1.48
YKL099C	UTP11	771	0.91	5.5	4.98	1.32
YKL098W	Unchar.	1074	0.40	2.8	1.11	0.29
YKL096W	CWP1	720	0.97	8.1	7.89	2.09
YKL095W	YJU2	837	0.59	5.7	3.36	0.89
YKL094W	YJU3	942	0.91	4.8	4.37	1.16
YKL093W	MBR1	1020	0.51	2.0	1.00	0.27
YKL091C	Unchar.	933	0.98	5.2	5.14	1.36
YKL090W	CUE2	1332	0.43	2.6	1.12	0.30
YKL089W	MIF2	1650	1.00	3.3	3.34	0.89
YKL087C	CYT2	675	0.39	5.1	1.98	0.52
YKL085W	MDH1	1005	0.97	5.7	5.47	1.45
YKL082C	RRP14	1305	0.99	4.2	4.12	1.09
YKL081W	TEF4	1239	1.00	5.7	5.69	1.51
YKL080W	VMA5	1179	0.99	4.2	4.15	1.10
YKL079W	SMY1	1971	0.98	2.9	2.84	0.75
YKL078W	DHR2	2208	0.97	3.1	2.99	0.79
YKL077W	Unchar.	1179	0.97	5.3	5.08	1.35
YKL075C	Unchar.	1353	0.82	3.6	2.93	0.78
YKL074C	MUD2	1584	0.91	3.5	3.20	0.85
YKL073W	LHS1	2646	1.00	4.3	4.28	1.14
YKL072W	STB6	2301	0.78	2.5	1.95	0.52
YKL071W	Unchar.	771	0.21	2.9	0.61	0.16
YKL070W	Dubious	510	0.19	5.3	0.99	0.26
YKL068W	NUP100	2880	0.99	2.1	2.10	0.56
YKL067W	YNK1	462	0.74	5.8	4.33	1.15
YKL066W	Dubious	444	0.95	5.8	5.47	1.45
YKL065C	YET1	621	0.86	4.2	3.63	0.96
YKL064W	MNR2	2910	0.84	2.3	1.92	0.51
YKL063C	Unchar.	504	0.91	7.7	6.98	1.85
YKL062W	MSN4	1893	0.93	3.2	3.01	0.80
YKL060C	FBA1	1080	1.00	6.6	6.61	1.75
YKL059C	MPE1	1326	0.80	3.7	2.91	0.77
YKL057C	NUP120	3114	0.89	2.9	2.60	0.69
YKL056C	Unchar.	504	0.88	4.5	3.97	1.05
YKL055C	OAR1	837	0.86	3.3	2.80	0.74
YKL054C	DEF1	2217	1.00	5.1	5.10	1.35
YKL052C	ASK1	879	0.17	4.2	0.72	0.19
YKL051W	SFK1	1062	0.35	5.2	1.82	0.48
YKL050C	Unchar.	2769	0.63	2.0	1.25	0.33
YKL049C	CSE4	414	0.90	10.9	9.82	2.60
YKL048C	ELM1	1923	0.68	2.0	1.37	0.36
YKL047W	Unchar.	1551	0.97	4.0	3.92	1.04
YKL046C	DCW1	1350	0.99	6.4	6.33	1.68
YKL045W	PRI2	1587	0.63	4.1	2.56	0.68
YKL043W	PHD1	1101	0.68	3.6	2.44	0.65
YKL040C	NFU1	771	0.97	5.8	5.60	1.49
YKL039W	PTM1	1596	0.99	5.9	5.88	1.56
YKL038W	RGT1	3513	0.43	1.2	0.52	0.14
YKL035W	UGP1	1500	0.99	6.1	6.01	1.59
YKL033W	Unchar.	3117	0.94	1.7	1.62	0.43
YKL032C	IXR1	1794	0.93	3.9	3.65	0.97
YKL030W	Dubious	606	0.97	15.2	14.67	3.89
YKL028W	TFA1	1449	0.82	2.9	2.37	0.63
YKL027W	Unchar.	1344	0.91	5.5	4.99	1.33
YKL025C	PAN3	2040	0.98	2.8	2.78	0.74
YKL024C	URA6	615	0.90	3.3	2.97	0.79
YKL023W	Unchar.	834	0.70	5.6	3.92	1.04
YKL022C	CDC16	2523	0.72	2.2	1.55	0.41
YKL021C	MAK11	1407	1.00	4.9	4.92	1.31
YKL020C	SPT23	3249	0.69	1.8	1.27	0.34
YKL019W	RAM2	951	0.76	4.2	3.19	0.85
YKL018W	SWD2	990	0.94	4.9	4.64	1.23
YKL017C	HCS1	2052	0.96	2.2	2.07	0.55
YKL016C	ATP7	525	0.98	5.1	5.00	1.33
YKL015W	PUT3	2940	0.70	1.2	0.81	0.22
YKL014C	Unchar.	5295	0.74	0.9	0.65	0.17
YKL013C	ARC19	516	0.99	4.5	4.42	1.17
YKL012W	PRP40	1752	0.82	2.3	1.87	0.50
YKL010C	UFD4	4452	0.55	2.7	1.51	0.40
YKL009W	MRT4	711	0.84	6.1	5.12	1.36
YKL008C	LAC1	1257	0.93	6.7	6.23	1.65
YKL007W	CAP1	807	0.95	5.5	5.19	1.38
YKL006W	RPL14A	417	0.63	4.8	3.05	0.81
YKL005C	BYE1	1785	0.46	2.3	1.07	0.28
YKL004W	AUR1	1206	0.71	2.9	2.03	0.54
YJR160C	MPH3	1809	0.61	1.1	0.68	0.18
YJR159W	SOR1	1074	0.29	3.0	0.86	0.23
YJR158W	HXT16	1704	0.40	1.2	0.48	0.13
YJR155W	AAD10	867	0.39	2.5	0.97	0.26
YJR154W	Unchar.	1041	0.22	2.7	0.59	0.16
YJR153W	PGU1	1086	0.10	2.2	0.21	0.06
YJR152W	DAL5	1632	0.10	1.2	0.13	0.03
YJR151C	DAN4	3486	0.97	3.4	3.28	0.87
YJR149W	Unchar.	1215	0.73	4.1	2.99	0.79
YJR148W	BAT2	1131	0.90	5.6	5.05	1.34
YJR147W	HMS2	1077	0.52	1.9	0.97	0.26
YJR145C	RPS4A	786	0.94	5.3	5.02	1.33
YJR144W	MGM101	810	0.96	4.4	4.26	1.13
YJR143C	PMT4	2289	1.00	4.5	4.51	1.20
YJR142W	Unchar.	1029	0.97	5.5	5.32	1.41
YJR141W	Unchar.	1044	0.74	3.3	2.41	0.64
YJR140C	HIR3	4947	0.57	1.0	0.55	0.15
YJR139C	HOM6	1080	1.00	5.7	5.72	1.52
YJR138W	IML1	4755	0.94	2.4	2.27	0.60
YJR136C	Unchar.	1266	0.22	4.2	0.92	0.25
YJR134C	SGM1	2124	1.00	2.5	2.45	0.65
YJR133W	XPT1	630	0.80	7.5	5.96	1.58
YJR131W	MNS1	1650	0.98	7.1	6.90	1.83
YJR130C	STR2	1920	0.84	2.7	2.26	0.60
YJR129C	Unchar.	1020	0.24	4.1	0.98	0.26
YJR126C	VPS70	2436	1.00	3.1	3.12	0.83
YJR125C	ENT3	1227	0.99	5.6	5.58	1.48
YJR123W	RPS5	678	0.88	4.7	4.15	1.10
YJR122W	CAF17	1494	0.89	2.6	2.36	0.63
YJR121W	ATP2	1536	1.00	3.1	3.14	0.83
YJR119C	Unchar.	2187	0.56	2.5	1.40	0.37
YJR117W	STE24	1362	1.00	8.2	8.20	2.17
YJR116W	Unchar.	840	0.98	3.3	3.25	0.86
YJR115W	Unchar.	510	0.20	4.0	0.80	0.21
YJR113C	RSM7	744	0.75	5.0	3.77	1.00
YJR111C	Unchar.	852	0.99	5.2	5.15	1.37
YJR110W	Unchar.	2067	0.85	2.1	1.76	0.47
YJR109C	CPA2	3357	0.97	4.4	4.22	1.12
YJR106W	ECM27	2178	0.62	2.1	1.31	0.35
YJR105W	ADO1	1023	1.00	5.8	5.84	1.55
YJR104C	SOD1	465	0.91	6.7	6.10	1.62
YJR103W	URA8	1695	0.91	3.5	3.22	0.85
YJR101W	RSM26	801	1.00	3.2	3.21	0.85
YJR100C	Unchar.	984	0.87	3.4	3.00	0.80
YJR099W	YUH1	711	0.88	5.5	4.79	1.27
YJR098C	Unchar.	1968	0.96	2.7	2.64	0.70
YJR096W	Unchar.	849	0.77	4.6	3.52	0.93
YJR093C	FIP1	984	0.90	5.5	4.94	1.31
YJR092W	BUD4	3963	0.95	1.5	1.40	0.37
YJR088C	Unchar.	879	0.98	5.5	5.38	1.43
YJR084W	CSN12	1272	0.96	3.9	3.71	0.98
YJR080C	Unchar.	1185	1.00	3.3	3.31	0.88
YJR078W	BNA2	1362	0.83	5.2	4.29	1.14
YJR077C	MIR1	936	1.00	5.9	5.88	1.56
YJR076C	CDC11	1248	0.96	4.8	4.66	1.24
YJR075W	HOC1	1191	1.00	7.7	7.73	2.05
YJR074W	MOG1	657	0.85	3.7	3.15	0.84
YJR073C	OPI3	621	0.72	4.7	3.42	0.91
YJR072C	Unchar.	1158	0.91	6.6	6.08	1.61
YJR070C	Unchar.	978	0.97	6.7	6.50	1.73
YJR069C	HAM1	594	0.99	7.8	7.73	2.05
YJR068W	RFC2	1062	0.87	4.2	3.61	0.96
YJR066W	TOR1	7413	0.41	0.4	0.14	0.04
YJR065C	ARP3	1350	0.99	4.6	4.49	1.19
YJR064W	CCT5	1689	0.99	4.3	4.22	1.12
YJR062C	NTA1	1374	0.81	2.7	2.15	0.57
YJR060W	CBF1	1056	0.98	6.6	6.44	1.71
YJR059W	PTK2	2457	0.99	5.8	5.75	1.52
YJR057W	CDC8	651	0.92	6.9	6.34	1.68
YJR053W	BFA1	1725	0.85	2.6	2.25	0.60
YJR052W	RAD7	1698	0.91	3.4	3.07	0.82
YJR050W	ISY1	708	0.78	5.4	4.24	1.12
YJR049C	UTR1	1593	0.90	3.7	3.36	0.89
YJR047C	ANB1	474	0.92	7.8	7.24	1.92
YJR046W	TAH11	1815	0.70	2.7	1.89	0.50
YJR044C	VPS55	423	0.78	4.8	3.71	0.98
YJR041C	Unchar.	3525	0.91	3.2	2.90	0.77
YJR039W	Unchar.	3366	0.22	1.8	0.39	0.10
YJR035W	RAD26	3258	0.49	1.7	0.85	0.22
YJR032W	CPR7	1182	0.98	4.4	4.31	1.14
YJR030C	Unchar.	2238	0.67	2.0	1.34	0.36
YJR025C	BNA1	534	0.93	7.0	6.48	1.72
YJR024C	Unchar.	735	0.67	3.6	2.44	0.65
YJR019C	TES1	1050	0.56	4.8	2.71	0.72
YJR017C	ESS1	573	0.63	3.5	2.22	0.59
YJR016C	ILV3	1758	1.00	3.9	3.86	1.02
YJR015W	Unchar.	1533	0.99	6.0	5.93	1.57
YJR014W	Unchar.	597	1.00	7.0	6.99	1.85
YJR013W	Unchar.	918	0.97	5.7	5.54	1.47
YJR012C	Dubious	624	0.95	8.4	7.99	2.12
YJR010W	MET3	1536	0.41	6.1	2.47	0.66
YJR009C	TDH2	999	1.00	7.2	7.21	1.91
YJR008W	Unchar.	1017	0.18	4.0	0.75	0.20
YJR007W	SUI2	915	0.96	6.0	5.73	1.52
YJR006W	HYS2	1464	0.95	2.9	2.78	0.74
YJR005W	APL1	2103	0.91	3.1	2.82	0.75
YJR004C	SAG1	1953	0.35	1.9	0.65	0.17
YJR003C	Unchar.	1620	0.66	4.8	3.16	0.84
YJR002W	MPP10	1782	1.00	5.9	5.93	1.57
YJL222W	VTH2	4650	0.95	2.8	2.64	0.70
YJL221C	FSP2	1770	0.22	1.3	0.28	0.07
YJL219W	HXT9	1704	0.03	1.5	0.05	0.01
YJL217W	Unchar.	597	0.94	5.9	5.53	1.47
YJL213W	Unchar.	996	0.88	11.9	10.43	2.77
YJL212C	OPT1	2400	0.82	4.7	3.85	1.02
YJL211C	Dubious	444	0.52	4.5	2.35	0.62
YJL210W	PEX2	816	0.68	2.5	1.74	0.46
YJL208C	NUC1	990	0.97	4.5	4.32	1.15
YJL207C	Unchar.	6045	0.69	0.8	0.57	0.15
YJL206C	Unchar.	2277	0.64	2.3	1.48	0.39
YJL203W	PRP21	843	0.80	4.8	3.82	1.01
YJL201W	ECM25	1800	0.60	3.8	2.24	0.60
YJL198W	PHO90	2646	0.96	3.7	3.57	0.95
YJL197w	UBP12	3765	0.94	2.5	2.37	0.63
YJL195C	Dubious	702	0.74	6.9	5.11	1.35
YJL194W	CDC6	1542	0.71	2.4	1.68	0.45
YJL193W	Unchar.	1209	0.19	3.5	0.68	0.18
YJL192C	SOP4	705	0.78	3.7	2.85	0.76
YJL191W	RPS14B	417	0.90	5.1	4.60	1.22
YJL187C	SWE1	2460	0.39	1.4	0.53	0.14
YJL186W	MNN5	1761	0.91	6.6	5.95	1.58
YJL183W	MNN11	1269	0.93	4.0	3.70	0.98
YJL181W	Unchar.	1836	0.85	2.5	2.09	0.55
YJL180C	ATP12	978	0.95	4.3	4.04	1.07
YJL178C	ETF1	591	0.94	7.0	6.54	1.74
YJL177W	RPL17B	555	0.96	4.2	4.01	1.06
YJL176C	SWI3	2478	0.85	3.2	2.75	0.73
YJL175W	Dubious	513	0.94	13.9	13.02	3.45
YJL172W	CPS1	1731	0.98	6.4	6.31	1.67
YJL171C	Unchar.	1191	0.98	5.9	5.75	1.53
YJL168C	SET2	2202	0.79	3.3	2.56	0.68
YJL167W	ERG20	1059	0.99	7.4	7.28	1.93
YJL165C	HAL5	2568	0.72	1.7	1.25	0.33
YJL164C	TPK1	1194	0.85	3.2	2.72	0.72
YJL163C	Unchar.	1668	0.85	3.5	2.96	0.79
YJL162C	Unchar.	1449	0.88	3.7	3.21	0.85
YJL159W	HSP150	933	1.00	8.5	8.47	2.25
YJL158C	CIS3	684	1.00	8.3	8.29	2.20
YJL157C	FAR1	2493	0.83	3.2	2.64	0.70
YJL156C	SSY5	2064	0.83	4.0	3.30	0.87
YJL155C	FBP26	1359	0.89	4.1	3.61	0.96
YJL154C	VPS35	2835	0.89	3.1	2.80	0.74
YJL153C	INO1	1668	0.70	2.1	1.47	0.39
YJL151C	SNA3	402	0.86	8.6	7.40	1.96
YJL148W	RPA34	702	0.97	5.3	5.17	1.37
YJL147C	Unchar.	1149	0.77	3.4	2.64	0.70
YJL146W	IDS2	1410	0.62	4.0	2.45	0.65
YJL145W	SFH5	885	0.99	5.7	5.64	1.50
YJL143W	TIM17	477	0.99	5.6	5.53	1.47
YJL141C	YAK1	2424	0.91	1.9	1.74	0.46
YJL140W	RPB4	666	0.80	4.8	3.86	1.02
YJL139C	YUR1	1287	0.81	2.5	2.02	0.54
YJL138C	TIF2	1188	1.00	5.8	5.80	1.54
YJL137c	GLG2	1143	0.90	3.3	3.01	0.80
YJL133W	MRS3	945	0.74	3.4	2.51	0.67
YJL129C	TRK1	3708	0.85	3.2	2.72	0.72
YJL128C	PBS2	2007	0.85	3.0	2.55	0.68
YJL127C	SPT10	1923	0.54	2.5	1.37	0.36
YJL126W	NIT2	924	0.87	5.8	5.03	1.34
YJL125C	GCD14	1152	0.99	5.3	5.19	1.38
YJL124C	LSM1	519	0.95	5.1	4.89	1.30
YJL123C	Unchar.	1437	1.00	4.1	4.12	1.09
YJL122W	Unchar.	528	0.92	8.3	7.57	2.01
YJL121C	RPE1	717	0.94	5.7	5.37	1.42
YJL118W	Unchar.	660	0.30	3.6	1.06	0.28
YJL117W	PHO86	936	0.84	6.4	5.38	1.43
YJL115W	ASF1	840	0.95	6.4	6.07	1.61
YJL112W	MDV1	2145	0.72	2.3	1.67	0.44
YJL111W	CCT7	1653	0.99	4.9	4.91	1.30
YJL110C	GZF3	1656	0.10	1.8	0.18	0.05
YJL108C	PRM10	1152	0.71	4.1	2.92	0.78
YJL107C	Unchar.	1164	0.74	4.3	3.21	0.85
YJL105W	SET4	1683	0.14	2.5	0.34	0.09
YJL103C	Unchar.	1857	0.43	1.2	0.50	0.13
YJL102W	MEF2	2460	0.83	2.1	1.75	0.47
YJL100W	LSB6	1824	0.40	2.7	1.06	0.28
YJL099W	CHS6	2241	0.96	3.3	3.16	0.84
YJL098W	SAP185	3177	0.94	4.6	4.34	1.15
YJL094C	KHA1	2622	0.81	1.4	1.10	0.29
YJL093C	TOK1	2076	0.58	1.1	0.64	0.17
YJL091C	GWT1	1497	0.85	6.2	5.29	1.40
YJL090C	DPB11	2295	0.48	1.7	0.82	0.22
YJL088W	ARG3	1017	0.96	6.9	6.64	1.76
YJL087C	TRL1	2484	0.96	4.5	4.33	1.15
YJL083W	Unchar.	1815	0.61	1.8	1.12	0.30
YJL082W	IML2	2196	0.80	4.8	3.85	1.02
YJL081C	ARP4	1470	0.97	3.6	3.52	0.93
YJL080C	SCP160	3669	0.99	3.5	3.51	0.93
YJL079C	PRY1	900	0.88	6.1	5.31	1.41
YJL076W	NET1	3570	0.82	1.8	1.48	0.39
YJL075C	APQ13/dubious	417	0.97	18.6	18.09	4.80
YJL073W	JEM1	1938	0.82	1.7	1.41	0.37
YJL072C	PSF2	642	0.87	4.7	4.09	1.09
YJL071W	ARG2	1725	0.79	2.7	2.12	0.56
YJL069C	UTP18	1785	0.96	4.6	4.40	1.17
YJL068C	Unchar.	900	0.92	5.9	5.44	1.44
YJL063C	MRPL8	717	0.94	4.7	4.45	1.18
YJL061W	NUP82	2142	0.91	3.6	3.22	0.85
YJL060W	BNA3	1335	0.98	4.9	4.78	1.27
YJL059W	YHC3	1227	0.76	3.6	2.71	0.72
YJL058C	BIT61	1632	0.91	3.3	2.97	0.79
[truncated: 1,917 more rows]
