# Supplementary material for: The undertranslated transcriptome reveals widespread translational silencing by alternative 5' transcript leaders
Source: Genome Biol. 2006 Jan 3;6(13):R111. doi: 10.1186/gb-2005-6-13-r111 (PMC1414110; doi:10.1186/gb-2005-6-13-r111)
Supplement: Additional data file 2 — A text file containing the data used to construct Figure 1 part c [file gb-2005-6-13-r111-S2.txt]

Systematic name	Gene name	ORF length	% RNA in polysomes	Ribosomes per 1000 nts	TE normalized to 1.0
YAL002W	VPS8	3531	0.67	0.8	0.13
YAL034C	FUN19	1392	0.18	2.0	0.09
YAL063C	FLO9	3969	0.38	0.8	0.08
YAR031W	PRM9	897	0.34	2.3	0.21
YAR050W	FLO1	4614	0.76	1.0	0.21
YBL014c	RRN6	2685	0.66	0.9	0.16
YBL017c	PEP1	4740	0.38	0.4	0.04
YBL052c	SAS3	2496	0.65	1.2	0.20
YBL066c	SEF1	3174	0.82	0.7	0.16
YBL079w	NUP170	4509	0.55	0.7	0.10
YBL088c	TEL1	8364	0.48	0.9	0.12
YBR008c	FLR1	1647	0.28	1.4	0.10
YBR020w	GAL1	1587	0.35	1.7	0.16
YBR033w	EDS1	2760	0.32	1.9	0.16
YBR043c	AQR2	2070	0.62	1.1	0.17
YBR172c	SMY2	2373	0.46	1.8	0.22
YBR184w	MEL1	1572	0.34	2.3	0.21
YBR276c	PPS1	2424	0.61	0.8	0.14
YBR294w	SUL1	2580	0.23	0.8	0.05
YBR295w	PCA1	3651	0.45	0.8	0.09
YCR033w	SNT1	3681	0.54	1.1	0.15
YCR037c	PHO87	2772	0.29	0.8	0.06
YCR073c	SSK22	3996	0.53	1.1	0.16
YCR106w	RDS1	2499	0.49	1.3	0.17
YDL204w	RTN2	1182	0.12	3.7	0.12
YDL214c	PRR2	2100	0.70	1.3	0.24
YDL215C	GDH2	3279	0.39	1.4	0.14
YDL223c	HBT1	3141	0.47	1.8	0.22
YDL231c	BRE4	3378	0.43	0.6	0.07
YDL240W	LRG1	3054	0.56	1.3	0.19
YDL243c	AAD4	990	0.33	2.8	0.25
YDL247w	MPH2	1830	0.67	1.1	0.19
YDR007W	TRP1	672	0.31	3.0	0.24
YDR082w	STN1	1485	0.18	1.4	0.07
YDR104C	SPO71	3738	0.29	1.4	0.11
YDR159W	SAC3	3906	0.67	1.2	0.21
YDR160W	SSY1	2559	0.46	1.2	0.15
YDR213W	UPC2	2742	0.49	1.8	0.24
YDR217C	RAD9	3930	0.73	1.2	0.23
YDR256C	CTA1	1548	0.18	1.3	0.06
YDR443C	SSN2	4263	0.49	0.9	0.11
YDR488C	PAC11	1602	0.32	2.2	0.19
YDR499W	LCD1	2244	0.12	2.0	0.06
YDR501W	PLM2	1566	0.20	3.6	0.19
YDR534C	FIT1	1587	0.50	1.4	0.19
YEL009c	GCN4	846	0.06	2.4	0.04
YEL011w	GLC3	2115	0.41	1.5	0.16
YEL061c	CIN8	3117	0.46	0.9	0.11
YEL063c	CAN1	1773	0.49	1.1	0.15
YEL069c	HXT13	1695	0.49	1.6	0.21
YER024w	YAT2	2772	0.35	1.0	0.09
YER065c	ICL1	1674	0.10	1.6	0.04
YER093c	TSC11	4293	0.70	1.2	0.22
YER109c	FLO8	2397	0.61	1.2	0.20
YER114c	BOI2	3123	0.94	0.8	0.19
YER129w	PAK1	3429	0.68	1.2	0.21
YER155c	BEM2	6504	0.96	0.7	0.17
YER172c	BRR2	6492	0.93	0.3	0.08
YFL030W	AGX1	1158	0.25	3.7	0.25
YFL031W	HAC1	717	0.03	5.4	0.04
YFL041W	FET5	1869	0.31	1.5	0.12
YFL050C	ALR2	2577	0.42	1.1	0.12
YFL053W	DAK2	1776	0.52	1.6	0.23
YGL063W	PUS2	1113	0.13	3.3	0.12
YGL073W	HSF1	2502	0.53	1.7	0.24
YGL124C	MON1	1935	0.20	2.8	0.15
YGL134W	PCL10	1302	0.21	2.8	0.16
YGL150C	INO80	4470	0.68	0.5	0.10
YGL156W	AMS1	3252	0.27	0.8	0.06
YGL163C	RAD54	2697	0.53	1.6	0.22
YGL173C	KEM1	4587	0.72	1.3	0.25
YGL192W	IME4	1803	0.48	1.1	0.14
YGL197W	MDS3	4464	0.48	0.7	0.09
YGL215W	CLG1	1359	0.57	1.5	0.23
YGL251C	HFM1	3564	0.65	0.6	0.10
YGL256W	ADH4	1398	0.25	3.3	0.22
YGL257C	MNT2	1677	0.53	1.7	0.24
YGR062C	COX18	951	0.14	3.7	0.13
YGR170W	PSD2	3417	0.57	1.1	0.17
YGR224W	AZR1	1842	0.32	1.1	0.09
YGR257C	MTM1	1101	0.42	1.8	0.21
YGR296W	YRF1-3	5580	0.22	0.4	0.02
YHL032c	GUT1	2130	0.43	1.3	0.14
YHL036W	MUP3	1641	0.56	1.5	0.22
YHL047C	ARN2	1914	0.38	1.1	0.11
YHR023w	MYO1	5787	0.30	0.9	0.07
YHR071W	PCL5	690	0.30	2.9	0.23
YHR079c	IRE1	3348	0.58	1.2	0.18
YHR124w	NDT80	1884	0.12	1.4	0.05
YHR154W	RTT107	3213	0.47	1.7	0.20
YHR165c	PRP8	7242	0.95	0.8	0.19
YHR194W	MDM31	1740	0.53	1.4	0.20
YHR204W	MNL1	2391	0.52	1.1	0.16
YHR211W	FLO5	3228	0.34	1.3	0.12
YIL031W	ULP2	3105	0.68	0.8	0.14
YIL047C	SYG1	2709	0.37	1.1	0.11
YIL115C	NUP159	4383	0.41	1.0	0.11
YIL149C	MLP2	5040	0.81	0.8	0.18
YIR031C	DAL7	1665	0.09	1.2	0.03
YJL025W	RRN7	1545	0.42	2.0	0.22
YJL039C	NUP192	5052	0.29	1.0	0.08
YJL090C	DPB11	2295	0.48	1.7	0.22
YJL093C	TOK1	2076	0.58	1.1	0.17
YJL105W	SET4	1683	0.14	2.5	0.09
YJL110C	GZF3	1656	0.10	1.8	0.05
YJL187C	SWE1	2460	0.39	1.4	0.14
YJL219W	HXT9	1704	0.03	1.5	0.01
YJL221C	FSP2	1770	0.22	1.3	0.07
YJR004C	SAG1	1953	0.35	1.9	0.17
YJR035W	RAD26	3258	0.49	1.7	0.22
YJR066W	TOR1	7413	0.41	0.4	0.04
YJR140C	HIR3	4947	0.57	1.0	0.15
YJR152W	DAL5	1632	0.10	1.2	0.03
YJR153W	PGU1	1086	0.10	2.2	0.06
YJR158W	HXT16	1704	0.40	1.2	0.13
YJR159W	SOR1	1074	0.29	3.0	0.23
YJR160C	MPH3	1809	0.61	1.1	0.18
YKL015W	PUT3	2940	0.70	1.2	0.22
YKL038W	RGT1	3513	0.43	1.2	0.14
YKL052C	ASK1	879	0.17	4.2	0.19
YKL132C	RMA1	1293	0.27	2.9	0.21
YKL176C	LST4	2487	0.48	0.8	0.10
YKL201C	MNN4	3537	0.10	0.6	0.02
YKL220C	FRE2	2136	0.32	1.1	0.09
YKR009C	FOX2	2703	0.44	1.1	0.13
YKR011C	TOS5	1062	0.17	5.5	0.25
YKR050W	TRK2	2670	0.35	0.9	0.08
YKR054C	DYN1	12279	0.93	0.4	0.10
YKR061W	KTR2	1278	0.21	3.0	0.16
YKR098c	UBP11	2154	0.62	1.2	0.20
YKR102W	FLO10	3510	0.63	1.2	0.20
YKR103W	NFT1	3657	0.36	0.6	0.05
YLL003w	SFI1	2841	0.55	1.2	0.17
YLL019c	KNS1	2214	0.57	1.2	0.18
YLL021w	SPA2	4401	0.53	0.5	0.07
YLR071c	RGR1	3249	0.31	1.6	0.13
YLR086w	SMC4	4257	0.85	1.1	0.24
YLR092w	SUL2	2682	0.21	1.4	0.08
YLR155C	ASP3-1	1089	0.17	3.6	0.16
YLR157C	ASP3-2	1089	0.17	2.5	0.12
YLR158C	ASP3-3	1089	0.14	2.5	0.09
YLR160C	ASP3-4	1089	0.13	3.7	0.12
YLR246W	ERF2	1080	0.42	1.9	0.21
YLR266C	PDR8	2106	0.50	1.0	0.13
YLR267W	BOP2	1713	0.32	2.5	0.21
YLR382C	NAM2	2685	0.38	2.2	0.22
YLR386W	VAC14	2643	0.84	1.1	0.24
YLR425W	TUS1	3924	0.23	1.3	0.08
YLR442C	SIR3	2937	0.48	1.7	0.21
YLR466W	YRF1-4	4149	0.36	0.5	0.05
YML033W	SRC1	2504	0.54	1.7	0.25
YML043C	RRN11	1524	0.62	1.3	0.22
YML049C	RSE1	4086	0.48	1.4	0.18
YML051W	GAL80	1308	0.37	2.2	0.21
YML054C	CYB2	1776	0.47	1.8	0.22
YML100W	TSL1	3297	0.23	1.5	0.09
YML104C	MDM1	3384	0.55	0.9	0.14
YMR081C	ISF1	1017	0.06	10.9	0.18
YMR169C	ALD3	1521	0.19	2.5	0.13
YMR190C	SGS1	4344	0.85	0.9	0.21
YMR219W	ESC1	4977	0.78	0.5	0.09
YMR229C	RRP5	5190	0.80	0.5	0.10
YMR257C	PET111	2403	0.59	0.9	0.14
YNL091W	NST1	3723	0.26	1.5	0.10
YNL230C	ELA1	1140	0.46	1.8	0.22
YNL237W	YTP1	1380	0.35	2.6	0.24
YNL267W	PIK1	3201	0.21	1.6	0.09
YNL277W	MET2	1461	0.26	3.5	0.24
YNL279W	PRM1	1986	0.17	1.2	0.05
YNL294C	RIM21	1602	0.55	1.3	0.18
YNL329C	PEX6	3093	0.74	0.7	0.14
YNL331C	AAD14	1131	0.34	2.7	0.24
YNL339C	YRF1-6	5580	0.20	0.4	0.02
YNR031C	SSK2	4740	0.37	0.6	0.05
YNR059W	MNT4	1743	0.32	2.2	0.19
YNR072W	HXT17	1695	0.38	1.2	0.12
YOL011W	PLB3	2061	0.20	1.0	0.05
YOL055C	THI20	1656	0.30	1.5	0.12
YOL104C	NDJ1	1059	0.47	1.9	0.24
YOL113W	SKM1	1968	0.23	1.2	0.08
YOL156W	HXT11	1704	0.16	1.2	0.05
YOR003W	YSP3	1437	0.18	1.8	0.08
YOR032C	HMS1	1305	0.34	1.9	0.17
YOR038C	HIR2	2628	0.36	1.9	0.18
YOR080W	DIA2	2241	0.58	1.0	0.16
YOR098C	NUP1	3231	0.53	1.1	0.16
YOR120W	GCY1	939	0.12	4.2	0.14
YOR128C	ADE2	1716	0.53	1.2	0.17
YOR137C	SIA1	1869	0.43	1.1	0.12
YOR147W	MDM32	1962	0.50	1.7	0.22
YOR172W	YRM1	2361	0.65	0.9	0.15
YOR178C	GAC1	2382	0.19	1.5	0.08
YOR313C	SPS4	1017	0.10	2.9	0.08
YOR336W	KRE5	4098	0.56	1.5	0.23
YOR371C	GPB1	2694	0.42	1.9	0.21
YOR381W	FRE3	2136	0.18	0.9	0.05
YOR384W	FRE5	2085	0.41	1.0	0.11
YPL020C	ULP1	1866	0.43	2.1	0.23
YPL075W	GCR1	2358	0.52	0.9	0.12
YPL125W	KAP120	3099	0.26	1.5	0.11
YPL174C	NIP100	2607	0.46	1.2	0.14
YPL248C	GAL4	2646	0.21	1.0	0.06
YPL258C	THI21	1656	0.31	1.3	0.11
YPL268W	PLC1	2610	0.74	1.2	0.24
YPL269W	KAR9	1935	0.23	1.4	0.09
YPL283C	YRF1-7	5580	0.27	0.6	0.04
YPR006C	ICL2	1728	0.12	5.8	0.18
YPR009W	SUT2	807	0.19	2.5	0.13
YPR054W	SMK1	1167	0.03	1.7	0.01
YPR121W	THI22	1719	0.18	1.2	0.06
YPR122W	AXL1	3627	0.43	0.6	0.06
YPR184W	GDB1	4611	0.43	0.7	0.08
YPR185W	APG13	2217	0.57	1.5	0.22
