# Supplementary material for: The undertranslated transcriptome reveals widespread translational silencing by alternative 5' transcript leaders
Source: Genome Biol. 2006 Jan 3;6(13):R111. doi: 10.1186/gb-2005-6-13-r111 (PMC1414110; doi:10.1186/gb-2005-6-13-r111)
Supplement: Additional data file 3 — A text file containing the data used to determine ribosome loading ratio in Figure 1 [file gb-2005-6-13-r111-S3.txt]

Data for Polysome gradient profiles
Gene name	KAR5		PRM2		HO		SAG1		CRH1		PRY3		PRP3		PRM4		GCY1		PGM2		AQY1		UGA1		MON1		GDH1		DAL7		DAL5		ASP3		AMD2		ASP1
Strain	wildtype		wildtype		wildtype		wildtype		wildtype		wildtype		wildtype		wildtype		wildtype		wildtype		wildtype		delta gcn2		delta gcn2		delta gcn2		delta gcn2		delta gcn2		delta gcn2		delta gcn2		delta gcn2
Growth Condition	(-) alpha factor	(+) alpha factor	(-) alpha factor	(+) alpha factor	(-) alpha factor	(+) alpha factor	(-) alpha factor	(+) alpha factor	(-) alpha factor	(+) alpha factor	(-) alpha factor	(+) alpha factor	(-) alpha factor	(+) alpha factor	(-) alpha factor	(+) alpha factor	(-) sorbitol	(+) sorbitol	(-) sorbitol	(+) sorbitol	(-) sorbitol	(+) sorbitol	YPD	Nitrogen Starved	YPD	Nitrogen Starved	YPD	Nitrogen Starved	YPD	Nitrogen Starved	YPD	Nitrogen Starved	YPD	Nitrogen Starved	YPD	Nitrogen Starved	YPD	Nitrogen Starved
Fraction number	% of Total	% of Total	% of Total	% of Total	% of Total	% of Total	% of Total	% of Total	% of Total	% of Total	% of Total	% of Total	% of Total	% of Total	% of Total	% of Total	% of Total	% of Total	% of Total	% of Total	% of Total	% of Total	% of Total	% of Total	% of Total	% of Total	% of Total	% of Total	% of Total	% of Total	% of Total	% of Total	% of Total	% of Total	% of Total	% of Total	% of Total	% of Total
1	0.19	0.07	1.48	0.06	0.14	0.22	0.01	0.02	0.02	0.01	0.03	0.03	0.01	0.03	0.50	0.06	0.16	0.04	0.06	0.02	0.00	0.00	0.25	0.04	0.02	0.03	0.04	0.031	0.45	0.10	0.12	0.03	4.48	0.47	0.04	0.03	0.09	0.47
2	3.29	1.32	3.65	0.29	0.59	0.64	0.25	0.11	0.08	0.18	0.17	0.11	0.13	1.12	2.88	0.41	1.49	0.35	0.12	0.13	3.08	0.27	7.46	0.64	2.03	0.93	0.51	0.231	3.54	0.59	1.59	0.32	27.75	2.26	1.22	0.30	1.33	3.47
3	11.39	3.63	5.48	0.91	2.35	1.74	0.68	0.26	0.43	1.35	0.37	0.22	1.09	4.72	7.04	1.22	1.31	0.05	0.00	0.03	6.52	0.00	11.80	0.87	14.36	2.93	2.03	0.452	17.13	1.70	13.62	0.64	17.59	1.36	8.45	1.98	4.10	11.24
4	14.43	4.38	13.68	2.20	4.13	11.06	5.13	2.79	1.60	4.32	2.46	3.74	5.79	14.18	6.74	2.27	3.28	0.16	3.72	0.27	11.46	0.61	5.66	0.97	8.47	2.84	1.69	0.810	11.41	1.29	16.19	0.87	5.76	1.20	8.46	2.01	2.17	5.68
5	7.60	3.32	8.79	1.65	2.58	11.78	8.56	3.46	1.46	4.18	3.09	5.41	2.32	8.25	2.79	2.17	12.79	0.71	11.21	0.53	4.89	2.78	3.67	0.78	5.87	2.88	1.33	0.743	7.35	0.90	11.11	0.65	4.34	0.91	6.00	1.22	1.48	5.05
6	12.42	6.68	10.21	3.21	3.37	10.01	8.61	3.57	2.13	6.22	3.94	4.89	3.64	9.32	7.37	5.13	8.76	1.51	6.29	0.94	12.60	3.30	5.17	1.74	6.35	7.20	1.89	1.990	9.42	2.80	9.97	1.53	4.18	3.22	10.20	3.43	2.99	9.58
7	9.14	3.63	9.20	1.93	3.11	6.30	8.32	2.34	2.29	3.41	3.84	3.65	3.81	5.00	6.78	2.49	9.19	0.52	6.39	1.05	8.16	5.19	3.14	1.41	4.67	5.15	1.65	1.578	10.08	2.03	8.89	1.55	5.70	2.51	7.02	2.64	2.58	7.56
8	4.87	4.53	6.09	3.20	2.59	5.75	5.76	2.95	1.61	4.62	3.28	5.05	3.53	6.07	5.29	4.02	4.23	2.14	3.30	1.16	5.51	7.08	3.06	1.56	5.19	6.04	1.91	2.305	6.27	2.81	6.30	1.92	3.90	3.04	10.39	1.58	3.34	6.11
9	4.72	5.55	5.26	4.23	3.15	6.61	6.50	3.81	2.61	5.73	3.63	7.18	3.66	6.48	6.26	4.83	3.42	3.09	3.07	2.93	3.37	7.06	2.59	1.87	4.83	4.45	1.91	2.359	3.59	2.61	4.59	2.42	3.25	3.48	4.58	3.46	3.15	5.29
10	3.71	4.53	4.47	3.51	3.39	4.43	5.04	3.06	3.71	5.36	3.88	5.82	5.50	4.30	5.44	5.12	3.52	2.84	5.61	3.26	5.31	8.14	2.44	2.76	5.03	6.59	2.25	3.825	3.13	4.97	4.28	2.99	2.96	5.18	4.82	5.38	4.95	4.63
11	3.86	6.21	3.89	4.59	3.77	5.81	4.94	4.38	3.61	6.67	4.17	8.22	5.65	6.16	6.65	7.44	3.25	4.26	4.09	3.39	4.12	13.34	2.10	3.06	4.72	6.65	2.40	4.746	2.75	5.17	2.94	3.35	2.51	6.11	3.12	4.72	4.89	6.45
12	2.96	6.51	3.45	4.92	4.04	4.19	4.84	4.27	4.94	5.35	4.73	7.05	7.12	4.66	5.14	6.76	3.79	4.00	3.66	2.04	2.69	4.55	2.47	3.62	4.47	7.40	2.90	6.069	2.92	6.61	2.72	3.50	2.22	7.20	4.62	8.31	6.45	5.35
13	3.42	6.47	3.38	5.01	4.43	4.49	4.88	4.09	5.04	3.87	4.84	6.14	8.25	3.91	5.35	7.33	3.75	4.68	5.24	3.82	4.57	3.83	1.85	4.34	3.91	7.75	3.40	7.859	2.15	8.31	1.70	3.25	1.74	7.85	2.83	8.67	6.47	4.79
14	2.91	6.42	3.14	5.69	4.43	3.59	4.23	4.01	5.89	5.35	5.21	5.78	8.26	3.65	4.87	6.85	5.83	5.17	4.93	3.51	6.71	6.14	2.34	5.09	4.88	6.57	5.18	11.766	2.42	9.90	2.11	4.75	1.71	9.99	3.04	8.12	9.69	5.56
15	1.79	4.46	2.71	4.02	4.30	1.90	3.36	2.70	7.72	5.00	4.60	4.33	7.35	2.75	4.62	4.69	4.32	7.90	5.60	7.07	3.83	7.49	2.41	5.54	4.24	8.11	9.66	13.920	2.53	9.45	1.47	5.90	1.75	9.63	3.93	9.20	11.12	4.38
16	1.91	3.61	1.99	3.64	5.69	1.49	3.95	2.36	7.87	4.52	5.59	2.89	6.07	1.79	2.12	2.85	6.83	6.93	6.27	5.31	3.50	5.18	4.47	6.41	4.28	5.61	11.22	8.804	2.59	8.12	1.55	5.35	1.43	6.46	4.28	6.36	7.75	2.80
17	1.57	6.08	1.80	8.10	5.29	3.39	3.16	7.01	7.49	7.43	5.16	5.34	4.41	2.71	3.28	6.47	3.78	7.65	5.94	6.70	2.09	3.38	5.48	9.63	3.63	4.34	14.57	7.613	1.95	7.70	1.61	7.90	1.38	6.47	3.88	5.99	6.15	2.09
18	1.35	4.08	1.54	7.04	6.74	2.72	3.40	6.57	7.36	3.35	5.99	3.66	4.21	2.55	4.21	5.65	3.75	11.87	5.40	4.69	2.53	4.92	6.98	11.11	2.58	3.00	8.37	5.542	1.60	4.84	1.11	7.36	1.14	3.54	1.86	5.10	3.44	1.48
19	1.19	3.87	1.41	7.48	6.94	2.60	2.74	7.54	6.05	2.02	6.24	3.20	3.08	2.47	2.83	5.38	3.53	11.12	3.92	5.89	2.22	2.77	8.43	11.71	2.53	2.46	6.11	4.012	1.65	4.21	1.51	9.83	1.13	3.73	2.32	5.41	3.23	1.48
20	1.20	2.38	1.23	6.41	7.48	2.16	3.08	6.99	6.08	3.45	6.18	3.83	2.69	1.87	2.72	4.90	2.66	5.86	2.79	9.22	1.18	2.10	6.19	7.61	2.10	2.25	4.88	2.977	1.36	3.14	1.45	8.72	1.12	2.98	1.55	3.85	3.19	0.97
21	1.00	2.85	1.45	5.53	5.13	2.38	2.36	7.16	4.98	3.62	5.12	3.19	2.82	1.81	2.04	3.95	2.17	5.35	2.34	10.38	1.72	3.38	3.32	5.11	1.50	1.67	4.08	2.746	1.17	2.84	1.20	7.75	0.79	2.75	1.28	2.59	2.66	1.10
22	0.85	3.04	1.15	5.91	4.31	2.23	2.08	7.56	4.27	3.76	4.62	3.55	2.09	1.72	2.13	4.21	2.53	4.83	3.52	12.41	1.34	2.56	2.70	5.27	1.10	1.89	3.37	3.287	1.12	3.56	0.89	6.22	0.79	3.31	1.44	2.59	2.33	1.43
23			0.92	4.37			2.06	5.68	3.61	2.69	3.97	2.61					3.08	5.31	4.77	3.16	2.61	2.64	2.59	5.20	1.53	1.58	4.00	3.792	1.66	3.87	1.18	7.26	1.01	3.82	1.74	3.78	3.09	2.19
24			1.45	4.08			2.57	4.96			3.94	2.65					2.58	4.13	6.05	7.83			3.43	3.67	1.73	1.67	4.65	2.542	1.76	2.47	1.89	5.92	1.39	2.55	2.97	3.28	3.35	0.86
Ribosome loading
Gene name	KAR5		PRM2		HO		SAG1		CRH1		PRY3		PRP3		PRM4		GCY1		PGM2		AQY1		UGA1		MON1		GDH1		DAL7		DAL5		ASP3		AMD2		ASP1
Strain	wildtype		wildtype		wildtype		wildtype		wildtype		wildtype		wildtype		wildtype		wildtype		wildtype		wildtype		delta gcn2		delta gcn2		delta gcn2		delta gcn2		delta gcn2		delta gcn2		delta gcn2		delta gcn2
Growth Condition	(-) alpha factor	(+) alpha factor	(-) alpha factor	(+) alpha factor	(-) alpha factor	(+) alpha factor	(-) alpha factor	(+) alpha factor	(-) alpha factor	(+) alpha factor	(-) alpha factor	(+) alpha factor	(-) alpha factor	(+) alpha factor	(-) alpha factor	(+) alpha factor	(-) sorbitol	(+) sorbitol	(-) sorbitol	(+) sorbitol	(-) sorbitol	(+) sorbitol	YPD	Nitrogen Starved	YPD	Nitrogen Starved	YPD	Nitrogen Starved	YPD	Nitrogen Starved	YPD	Nitrogen Starved	YPD	Nitrogen Starved	YPD	Nitrogen Starved	YPD	Nitrogen Starved
Fraction	Ribosome loading	Ribosome loading	Ribosome loading	Ribosome loading	Ribosome loading	Ribosome loading	Ribosome loading	Ribosome loading	Ribosome loading	Ribosome loading	Ribosome loading	Ribosome loading	Ribosome loading	Ribosome loading	Ribosome loading	Ribosome loading	Ribosome loading	Ribosome loading	Ribosome loading	Ribosome loading	Ribosome loading	Ribosome loading	Ribosome loading	Ribosome loading	Ribosome loading	Ribosome loading	Ribosome loading	Ribosome loading		Ribosome loading	Ribosome loading	Ribosome loading	Ribosome loading	Ribosome loading	Ribosome loading	Ribosome loading	Ribosome loading	Ribosome loading
1
2
3
4
5	0.000	0.000	0.080	0.002	0.001	0.123	0.0965	0.0150	0.000	0.030	0.020	0.043	0.003	0.088	0.013	0.006	0.134	0	0.096	0	0	0.0123	0.017	0.000	0.044	0.008	0.000	0	0.0578	0.0000	0.0945	0	0.0229	0.0000	0.0433	0.0000	0.0000	0.0330
6	0.000	0.000	0.137	0.024	0.023	0.130	0.1389	0.0214	0.002	0.075	0.040	0.046	0.031	0.134	0.092	0.051	0.115	0	0.062	0	0.159	0.0279	0.060	0.000	0.076	0.092	0.0000	0.000	0.1194	0.0168	0.1253	0.000	0.0320	0.0183	0.1236	0.0290	0.0149	0.1290
7	0.170	0.041	0.169	0.009	0.022	0.101	0.1854	0.0000	0.008	0.036	0.054	0.038	0.048	0.067	0.115	0.019	0.167	0	0.087	0	0.133	0.0752	0.020	0.000	0.064	0.076	0.0000	0.000	0.1841	0.0072	0.1542	0.000	0.0813	0.0069	0.1131	0.0262	0.0101	0.1332
8	0.093	0.087	0.137	0.048	0.004	0.121	0.1409	0.0180	0.000	0.093	0.059	0.098	0.054	0.137	0.111	0.070	0.069	0	0.036	0	0.109	0.1509	0.024	0.000	0.105	0.135	0.0000	0.000	0.1361	0.0325	0.1315	0.001	0.0525	0.0288	0.2428	0.0084	0.0414	0.1313
9	0.114	0.156	0.145	0.097	0.042	0.191	0.2228	0.0668	0.029	0.168	0.088	0.212	0.076	0.196	0.182	0.120	0.053	0.0336	0.038	0.0343	0.069	0.1950	0.005	0.000	0.120	0.103	0.0000	0.000	0.0737	0.0348	0.1051	0.020	0.0416	0.0581	0.1155	0.0740	0.0451	0.1357
10	0.090	0.146	0.146	0.093	0.074	0.132	0.1789	0.0372	0.103	0.198	0.122	0.204	0.209	0.108	0.189	0.170	0.074	0.0313	0.163	0.0591	0.170	0.2924	0.000	0.015	0.165	0.258	0.0000	0.078	0.0708	0.1589	0.1182	0.054	0.0378	0.1762	0.1575	0.1754	0.1658	0.1359
11	0.121	0.306	0.144	0.180	0.128	0.261	0.2105	0.1589	0.118	0.349	0.164	0.421	0.268	0.296	0.305	0.357	0.072	0.1198	0.116	0.0803	0.147	0.6393	0.000	0.041	0.182	0.325	0.0000	0.165	0.0643	0.2096	0.0639	0.089	0.0171	0.2883	0.1024	0.1831	0.2015	0.2947
12	0.075	0.397	0.143	0.241	0.188	0.182	0.2443	0.1807	0.262	0.303	0.233	0.414	0.459	0.204	0.259	0.382	0.132	0.1273	0.113	0.0031	0.086	0.2055	0.000	0.099	0.199	0.462	0.0368	0.319	0.0911	0.3618	0.0616	0.120	0.0000	0.4500	0.2248	0.4543	0.3876	0.2661
13	0.132	0.471	0.164	0.296	0.278	0.247	0.2946	0.1940	0.321	0.202	0.284	0.406	0.666	0.150	0.324	0.507	0.155	0.2102	0.263	0.1541	0.247	0.1908	0.000	0.195	0.179	0.593	0.1001	0.574	0.0405	0.5834	0.0000	0.121	0.0000	0.6111	0.1264	0.5730	0.4676	0.2629
14	0.099	0.550	0.169	0.416	0.327	0.186	0.2517	0.2183	0.482	0.427	0.367	0.437	0.783	0.139	0.332	0.550	0.424	0.2959	0.281	0.1511	0.484	0.4351	0.000	0.324	0.335	0.551	0.3542	1.176	0.0763	0.8569	0.0224	0.303	0.0239	0.9995	0.1699	0.6277	0.9704	0.4034
15	0.000	0.362	0.146	0.299	0.353	0.000	0.1447	0.0338	0.819	0.453	0.363	0.320	0.771	0.009	0.355	0.383	0.290	0.6604	0.403	0.5915	0.260	0.6469	0.000	0.446	0.297	0.875	1.1081	1.695	0.1027	0.9478	0.0000	0.497	0.0000	1.1151	0.2973	0.8504	1.3527	0.3065
16	0.000	0.272	0.073	0.292	0.727	0.000	0.2841	0.0000	0.977	0.438	0.537	0.140	0.678	0.000	0.071	0.179	0.733	0.6392	0.558	0.4492	0.262	0.4684	0.412	0.665	0.350	0.582	1.5624	1.084	0.1286	0.9100	0.0000	0.496	0.0000	0.7367	0.3898	0.6331	0.9739	0.0974
17	0.000	0.797	0.053	1.024	0.726	0.255	0.1460	1.0206	1.041	1.088	0.555	0.607	0.449	0.001	0.261	0.799	0.291	0.8460	0.590	0.7336	0.104	0.2845	0.715	1.391	0.274	0.415	2.4831	1.009	0.0414	0.9758	0.0000	0.991	0.0000	0.8485	0.3884	0.6732	0.7960	0.0000
18	0.000	0.466	0.015	0.987	1.247	0.152	0.2272	1.0568	1.153	0.310	0.754	0.346	0.465	0.000	0.460	0.763	0.327	1.7139	0.584	0.4804	0.189	0.5690	1.226	1.912	0.074	0.170	1.3758	0.684	0.0000	0.5823	0.0000	1.028	0.0000	0.2949	0.1025	0.6236	0.2836	0.0000
19	0.000	0.472	0.000	1.202	1.485	0.142	0.0678	1.4767	0.987	0.005	0.899	0.282	0.245	0.000	0.245	0.804	0.318	1.7818	0.371	0.7827	0.156	0.2556	1.836	2.313	0.071	0.054	0.9570	0.384	0.0000	0.5254	0.0000	1.688	0.0000	0.3832	0.2033	0.7623	0.2665	0.0000
20	0.000	0.107	0.000	1.107	1.850	0.044	0.1833	1.4731	1.105	0.422	0.986	0.482	0.164	0.000	0.250	0.786	0.129	0.8245	0.170	1.6285	0.000	0.1515	1.282	1.442	0.000	-0.001	0.7087	0.136	0.0000	0.3387	0.0000	1.631	0.0000	0.2136	0.0639	0.5355	0.2901	0.0000
21	0.000	0.270	0.000	1.028	1.095	0.114	0.0000	1.7267	0.906	0.532	0.880	0.354	0.223	0.000	0.109	0.633	-0.001	0.7968	0.083	2.1240	0.084	0.4547	0.320	0.823	0.000	0.000	0.5243	0.078	0.0000	0.3003	0.0000	1.564	0.0000	0.1618	0.0081	0.3070	0.1491	0.0000
22	0.000	0.368	0.000	1.246	0.830	0.076	0.0000	2.0777	0.760	0.638	0.852	0.510	0.000	0.000	0.145	0.777	0.118	0.7385	0.410	2.9247	0.000	0.3016	0.086	0.972	0.000	0.000	0.3203	0.279	0.0000	0.5432	0.0000	1.283	0.0000	0.3819	0.0501	0.3414	0.0472	0.0000
23			0.000	0.903	0.000	0.000	0.0000	1.4464	0.591	0.280	0.828	0.000	0.000	0.000	0.000	0.000	0.327	0.9658	0.828	0.3604	0.344	0.3526	0.043	1.047	0.000	0.000	0.6153	0.507	0.0000	0.7015	0.0000	1.762	0.0000	0.6274	0.1434	0.7138	0.3582	0.0000
24			0.000	0.939			0.0000	1.2945	0.000	0.000	0.949	0.000	0.000	0.000	0.000	0.000	0.162	0.6667	1.333	2.0002	0.000	0.0000	0.000	0.498	0.000	0.000	0.9706	0.018	0.0000	0.2730	0.0000	1.455	0.0000	0.1308	0.0000	0.6320	0.5058	0.0000
